# Supplementary material for: In silico genome wide identification and expression analysis of the WUSCHEL-related homeobox gene family in Medicago sativa
Source: Genomics Inform. 2022 Jun 30;20(2):e19. doi: 10.5808/gi.22013 (PMC9299560; doi:10.5808/gi.22013)
Supplement: Supplementary Table 1. — Ka and Ks values of MsWOX gene family members. [file gi-22013suppl1.xlsx]

## Sheet: Supplementary file 1 Ka and Ks 
Supplementary Table 1. Ka and Ks values of MsWOX gene family memebers
Sequence	Method	Ka	Ks	Ka/Ks	p-value (Fisher)	Length
MsWOX1-MsWOX10	MA	0.852053	1.65289	0.515491	9.83034e-36	561
MsWOX1-MsWOX11	MA	0.89074	1.45404	0.612595	2.58752e-14	546
MsWOX1-MsWOX12	MA	0.888143	1.46848	0.604806	3.49391e-15	546
MsWOX1-MsWOX13	MA	0.902788	1.37252	0.657762	7.21024e-10	546
MsWOX1-MsWOX14	MA	0.913226	1.3067	0.698882	6.201e-08	561
MsWOX1-MsWOX15	MA	0.854901	1.53747	0.556045	4.48313e-28	561
MsWOX1-MsWOX16	MA	0.947195	1.21536	0.779351	0.000187683	561
MsWOX1-MsWOX17	MA	0.686216	2.1815	0.314562	0	561
MsWOX1-MsWOX18	MA	0.710478	2.05423	0.345861	0	561
MsWOX1-MsWOX19	MA	0.868679	1.61167	0.538992	2.19234e-33	561
MsWOX1-MsWOX2	MA	0.85146	1.57743	0.539777	8.37654e-23	558
MsWOX1-MsWOX20	MA	0.670028	2.22027	0.301778	0	432
MsWOX1-MsWOX21	MA	0.825565	1.76057	0.468921	3.60333e-53	561
MsWOX1-MsWOX22	MA	0.874189	1.48924	0.587005	1.77181e-24	561
MsWOX1-MsWOX23	MA	0.892181	1.45789	0.611966	1.32364e-09	375
MsWOX1-MsWOX24	MA	0.820962	1.71904	0.477569	1.45503e-27	561
MsWOX1-MsWOX25	MA	0.858211	1.53548	0.55892	3.90244e-17	561
MsWOX1-MsWOX26	MA	0.935937	1.2671	0.738648	2.28716e-06	546
MsWOX1-MsWOX27	MA	0.913971	1.37179	0.666263	2.19578e-07	546
MsWOX1-MsWOX28	MA	0.939461	1.22455	0.767186	7.45793e-05	561
MsWOX1-MsWOX29	MA	0.854066	1.58105	0.540189	3.60677e-32	561
MsWOX1-MsWOX3	MA	0.891086	1.42015	0.62746	6.54218e-11	561
MsWOX1-MsWOX30	MA	0.947054	1.18489	0.799273	0.00050927	543
MsWOX1-MsWOX31	MA	0.867078	1.47476	0.587945	2.05071e-23	561
MsWOX1-MsWOX32	MA	0.862027	1.63578	0.526982	4.20965e-28	561
MsWOX1-MsWOX33	MA	0.892979	1.45243	0.614817	1.01159e-20	561
MsWOX1-MsWOX34	MA	0.870185	1.53415	0.567211	1.34125e-19	561
MsWOX1-MsWOX4	MA	0.824268	1.60318	0.514145	5.93906e-18	498
MsWOX1-MsWOX5	MA	0.865956	1.49049	0.580987	7.35714e-17	561
MsWOX1-MsWOX6	MA	0.916399	1.3467	0.680479	1.93439e-10	558
MsWOX1-MsWOX7	MA	0.913303	1.30901	0.697704	4.36838e-09	561
MsWOX1-MsWOX8	MA	0.869801	1.45415	0.598149	8.28383e-20	561
MsWOX1-MsWOX9	MA	0.826577	1.71297	0.482542	5.15543e-35	516
MsWOX10-MsWOX11	MA	0.874486	1.79199	0.487997	8.19571e-42	735
MsWOX10-MsWOX12	MA	0.867341	1.8255	0.475126	0	735
MsWOX10-MsWOX13	MA	0.893	1.50697	0.592579	2.63484e-21	882
MsWOX10-MsWOX14	MA	0.874959	1.58309	0.552692	9.59398e-68	1569
MsWOX10-MsWOX15	MA	0.860656	1.64735	0.52245	3.61251e-99	1572
MsWOX10-MsWOX16	MA	0.848891	1.68627	0.503413	3.33341e-40	693
MsWOX10-MsWOX17	MA	0.909384	1.53992	0.590541	1.55322e-33	1224
MsWOX10-MsWOX18	MA	0.896082	1.53056	0.585462	2.07732e-30	1128
MsWOX10-MsWOX19	MA	0.874083	1.61993	0.53958	1.68153e-35	918
MsWOX10-MsWOX2	MA	0.855054	1.63985	0.521421	1.35955e-39	822
MsWOX10-MsWOX20	MA	0.850033	1.65746	0.512853	2.27828e-37	552
MsWOX10-MsWOX21	MA	0.270377	0.831469	0.32518	1.16332e-39	1557
MsWOX10-MsWOX22	MA	0.939771	1.28518	0.731236	2.34672e-07	786
MsWOX10-MsWOX23	MA	0.863248	1.62319	0.53182	2.39511e-13	375
MsWOX10-MsWOX24	MA	0.860798	1.68152	0.511916	1.83336e-94	1248
MsWOX10-MsWOX25	MA	0.935979	1.30106	0.719398	3.75689e-13	1251
MsWOX10-MsWOX26	MA	0.837259	1.87245	0.447145	0	609
MsWOX10-MsWOX27	MA	0.855517	1.61215	0.530669	5.15772e-84	1569
MsWOX10-MsWOX28	MA	0.854962	1.73366	0.493155	2.3904e-67	867
MsWOX10-MsWOX29	MA	0.915415	1.34264	0.681801	2.77429e-11	729
MsWOX10-MsWOX3	MA	0.873858	1.61896	0.539764	5.36446e-39	822
MsWOX10-MsWOX30	MA	0.863794	1.62635	0.531124	5.37419e-36	651
MsWOX10-MsWOX31	MA	0.856838	1.68181	0.509475	1.14931e-95	1554
MsWOX10-MsWOX32	MA	0.859932	1.67589	0.51312	4.36568e-106	1572
MsWOX10-MsWOX33	MA	0.876304	1.4962	0.585686	2.84259e-28	810
MsWOX10-MsWOX34	MA	0.84329	1.83145	0.46045	0	828
MsWOX10-MsWOX4	MA	0.935395	1.27924	0.73121	2.5397e-08	945
MsWOX10-MsWOX5	MA	0.882702	1.54133	0.572689	8.78467e-55	1572
MsWOX10-MsWOX6	MA	0.817958	2.00614	0.407726	0	639
MsWOX10-MsWOX7	MA	0.848333	1.75975	0.482075	0	1572
MsWOX10-MsWOX8	MA	0.838879	1.77825	0.471745	3.33991e-126	1551
MsWOX10-MsWOX9	MA	0.860236	1.68073	0.511825	2.04598e-92	1572
MsWOX11-MsWOX12	MA	0.00350646	0.0071682	0.489168	0.441537	735
MsWOX11-MsWOX13	MA	0.936338	1.2958	0.722596	7.47911e-09	735
MsWOX11-MsWOX14	MA	0.829769	1.7411	0.476578	3.84531e-54	735
MsWOX11-MsWOX15	MA	0.819667	1.81374	0.45192	1.79023e-55	705
MsWOX11-MsWOX16	MA	0.959964	1.19615	0.802547	0.000512807	693
MsWOX11-MsWOX17	MA	0.915496	1.39005	0.658608	7.59344e-12	735
MsWOX11-MsWOX18	MA	0.938692	1.28564	0.730134	1.20534e-06	735
MsWOX11-MsWOX19	MA	0.849918	1.72572	0.492501	4.05674e-47	714
MsWOX11-MsWOX2	MA	0.966436	1.15928	0.833653	0.0069977	717
MsWOX11-MsWOX20	MA	0.884628	1.49491	0.591758	9.01056e-17	537
MsWOX11-MsWOX21	MA	0.851584	1.76149	0.483444	3.07767e-41	717
MsWOX11-MsWOX22	MA	0.890328	1.48181	0.600837	1.71088e-17	705
MsWOX11-MsWOX23	MA	0.590148	2.67458	0.220651	0	369
MsWOX11-MsWOX24	MA	0.910456	1.39838	0.651079	4.20968e-17	735
MsWOX11-MsWOX25	MA	0.888446	1.50042	0.592132	1.19761e-20	735
MsWOX11-MsWOX26	MA	0.948419	1.257	0.754508	5.18909e-05	603
MsWOX11-MsWOX27	MA	0.887446	1.57248	0.564361	1.18955e-17	735
MsWOX11-MsWOX28	MA	0.826997	1.73721	0.476048	1.78971e-68	690
MsWOX11-MsWOX29	MA	0.937553	1.2675	0.739688	1.08249e-07	708
MsWOX11-MsWOX3	MA	0.903781	1.46997	0.61483	1.32473e-19	720
MsWOX11-MsWOX30	MA	0.904198	1.38276	0.65391	1.0242e-13	654
MsWOX11-MsWOX31	MA	0.819088	1.80111	0.454769	1.31784e-64	735
MsWOX11-MsWOX32	MA	0.830391	1.86767	0.444612	0	735
MsWOX11-MsWOX33	MA	0.939533	1.28386	0.731803	1.70631e-06	729
MsWOX11-MsWOX34	MA	0.891705	1.49891	0.594901	7.67736e-23	735
MsWOX11-MsWOX4	MA	0.864683	1.59674	0.541531	5.51297e-48	726
MsWOX11-MsWOX5	MA	0.808774	1.80794	0.447345	1.81057e-67	735
MsWOX11-MsWOX6	MA	0.961258	1.19753	0.802703	0.00370572	639
MsWOX11-MsWOX7	MA	0.915306	1.35979	0.673124	2.3964e-11	735
MsWOX11-MsWOX8	MA	0.796407	1.87852	0.423955	0	735
MsWOX11-MsWOX9	MA	0.871424	1.58366	0.550259	7.33294e-23	735
MsWOX12-MsWOX13	MA	0.934872	1.30868	0.714363	7.81204e-09	735
MsWOX12-MsWOX14	MA	0.838492	1.70443	0.491949	1.08714e-47	735
MsWOX12-MsWOX15	MA	0.824159	1.7985	0.458247	4.44958e-53	705
MsWOX12-MsWOX16	MA	0.921432	1.37769	0.668824	6.90118e-13	693
MsWOX12-MsWOX17	MA	0.923053	1.35647	0.680481	5.54817e-10	735
MsWOX12-MsWOX18	MA	0.923239	1.33682	0.690625	9.26692e-10	735
MsWOX12-MsWOX19	MA	0.851164	1.72017	0.494815	4.4083e-47	714
MsWOX12-MsWOX2	MA	0.964697	1.16833	0.825704	0.00495925	717
MsWOX12-MsWOX20	MA	0.858264	1.61498	0.531439	2.50082e-28	537
MsWOX12-MsWOX21	MA	0.853639	1.7528	0.487015	1.42575e-39	717
MsWOX12-MsWOX22	MA	0.891968	1.47749	0.603705	3.7272e-17	705
MsWOX12-MsWOX23	MA	0.590148	2.67458	0.220651	0	369
MsWOX12-MsWOX24	MA	0.915928	1.37614	0.665578	3.31324e-14	735
MsWOX12-MsWOX25	MA	0.89145	1.48877	0.598782	2.7973e-19	735
MsWOX12-MsWOX26	MA	0.938567	1.30503	0.719192	9.81241e-07	603
MsWOX12-MsWOX27	MA	0.878129	1.6416	0.534922	6.1062e-24	735
MsWOX12-MsWOX28	MA	0.826549	1.77048	0.466851	6.84071e-67	690
MsWOX12-MsWOX29	MA	0.933199	1.28738	0.72488	1.7999e-08	708
MsWOX12-MsWOX3	MA	0.906295	1.46235	0.619753	1.37458e-18	720
MsWOX12-MsWOX30	MA	0.905583	1.37861	0.656883	2.44922e-13	654
MsWOX12-MsWOX31	MA	0.803288	1.85653	0.432682	0	735
MsWOX12-MsWOX32	MA	0.842562	1.78061	0.473188	4.17527e-45	735
MsWOX12-MsWOX33	MA	0.884262	1.54275	0.573172	1.6678e-31	726
MsWOX12-MsWOX34	MA	0.895315	1.48563	0.60265	7.08387e-21	735
MsWOX12-MsWOX4	MA	0.865962	1.598	0.541904	2.57173e-48	726
MsWOX12-MsWOX5	MA	0.810045	1.80632	0.44845	1.94477e-67	735
MsWOX12-MsWOX6	MA	0.960142	1.2034	0.79786	0.001742	639
MsWOX12-MsWOX7	MA	0.916847	1.35359	0.677343	9.56423e-11	735
MsWOX12-MsWOX8	MA	0.797367	1.87614	0.425003	0	735
MsWOX12-MsWOX9	MA	0.87091	1.59343	0.546565	4.07955e-23	735
MsWOX13-MsWOX14	MA	0.882516	1.4272	0.618355	2.59151e-22	882
MsWOX13-MsWOX15	MA	0.957873	1.1699	0.818763	0.000782229	879
MsWOX13-MsWOX16	MA	0.934916	1.28256	0.728943	2.14335e-07	699
MsWOX13-MsWOX17	MA	0.875329	1.48451	0.58964	5.50385e-30	879
MsWOX13-MsWOX18	MA	0.95077	1.18135	0.804816	0.000193227	870
MsWOX13-MsWOX19	MA	0.919097	1.34364	0.684033	2.55271e-14	870
MsWOX13-MsWOX2	MA	0.391084	1.11144	0.351872	2.5752e-27	795
MsWOX13-MsWOX20	MA	0.903579	1.36773	0.660643	3.96581e-11	552
MsWOX13-MsWOX21	MA	0.888748	1.52864	0.581397	7.28154e-25	882
MsWOX13-MsWOX22	MA	0.893811	1.43387	0.623357	5.57369e-23	774
MsWOX13-MsWOX23	MA	0.671597	2.32341	0.289057	0	375
MsWOX13-MsWOX24	MA	0.906246	1.41757	0.639296	9.44014e-20	876
MsWOX13-MsWOX25	MA	0.883592	1.50123	0.58858	1.66845e-30	882
MsWOX13-MsWOX26	MA	0.950078	1.22981	0.772542	0.000374184	609
MsWOX13-MsWOX27	MA	0.929967	1.28555	0.7234	5.94063e-09	882
MsWOX13-MsWOX28	MA	0.90845	1.38022	0.658192	5.04976e-19	846
MsWOX13-MsWOX29	MA	0.565828	2.48888	0.227342	0	729
MsWOX13-MsWOX3	MA	0.89836	1.41586	0.634496	4.07613e-18	804
MsWOX13-MsWOX30	MA	0.781225	1.83206	0.426419	5.6989e-37	615
MsWOX13-MsWOX31	MA	0.891165	1.44071	0.61856	6.71826e-25	882
MsWOX13-MsWOX32	MA	0.88726	1.41733	0.62601	5.20837e-18	882
MsWOX13-MsWOX33	MA	0.458425	2.99179	0.153228	0	801
MsWOX13-MsWOX34	MA	0.715948	2.00197	0.357622	0	825
MsWOX13-MsWOX4	MA	0.973602	1.09628	0.888099	0.0143679	882
MsWOX13-MsWOX5	MA	0.925651	1.32307	0.699622	3.9123e-10	882
MsWOX13-MsWOX6	MA	0.548079	2.59462	0.211237	0	633
MsWOX13-MsWOX7	MA	0.886557	1.4829	0.597855	5.93122e-23	882
MsWOX13-MsWOX8	MA	0.834073	1.66307	0.501526	2.89834e-52	882
MsWOX13-MsWOX9	MA	0.894493	1.42853	0.626163	3.67685e-18	882
MsWOX14-MsWOX15	MA	0.287033	3.73227	0.0769058	0	2463
MsWOX14-MsWOX16	MA	0.891549	1.38767	0.642477	1.13638e-16	699
MsWOX14-MsWOX17	MA	0.851559	1.58914	0.53586	6.8132e-54	1227
MsWOX14-MsWOX18	MA	0.891862	1.44918	0.615424	4.00189e-30	1128
MsWOX14-MsWOX19	MA	0.876786	1.50985	0.58071	1.20174e-29	918
MsWOX14-MsWOX2	MA	0.864871	1.50733	0.573776	2.79596e-32	822
MsWOX14-MsWOX20	MA	0.919326	1.28875	0.713346	2.29793e-07	552
MsWOX14-MsWOX21	MA	0.931832	1.31585	0.708161	1.73224e-17	1665
MsWOX14-MsWOX22	MA	0.863043	1.50431	0.573715	4.60268e-24	786
MsWOX14-MsWOX23	MA	0.774005	1.92851	0.401349	0	336
MsWOX14-MsWOX24	MA	0.862992	1.56067	0.552964	6.26588e-53	1254
MsWOX14-MsWOX25	MA	0.881329	1.48712	0.592642	2.77117e-33	1251
MsWOX14-MsWOX26	MA	0.744965	2.00441	0.371662	0	606
MsWOX14-MsWOX27	MA	0.903007	1.39859	0.645655	1.67992e-54	2322
MsWOX14-MsWOX28	MA	0.857261	1.57606	0.543927	2.52001e-33	888
MsWOX14-MsWOX29	MA	0.86958	1.53822	0.565316	1.85485e-29	729
MsWOX14-MsWOX3	MA	0.871018	1.58116	0.550872	4.95437e-37	822
MsWOX14-MsWOX30	MA	0.853042	1.4876	0.573436	6.7719e-24	654
MsWOX14-MsWOX31	MA	0.132614	2.12494	0.0624084	0	2451
MsWOX14-MsWOX32	MA	0.919188	1.31371	0.699688	3.85093e-35	2439
MsWOX14-MsWOX33	MA	0.915667	1.3237	0.691748	3.36337e-11	807
MsWOX14-MsWOX34	MA	0.857151	1.5066	0.568932	1.96674e-30	828
MsWOX14-MsWOX4	MA	0.89917	1.33199	0.675056	5.85157e-15	945
MsWOX14-MsWOX5	MA	0.238817	3.8158	0.0625862	0	2442
MsWOX14-MsWOX6	MA	0.873036	1.4579	0.598831	3.26521e-20	639
MsWOX14-MsWOX7	MA	0.307232	3.4781	0.0883333	0	2472
MsWOX14-MsWOX8	MA	0.156706	1.98001	0.079144	0	2571
MsWOX14-MsWOX9	MA	0.931039	1.29491	0.719002	4.71823e-28	2445
MsWOX15-MsWOX16	MA	0.882513	1.5096	0.584601	1.47538e-18	696
MsWOX15-MsWOX17	MA	0.844597	1.75159	0.482189	3.2866e-102	1227
MsWOX15-MsWOX18	MA	0.89952	1.36712	0.657965	1.91883e-19	1122
MsWOX15-MsWOX19	MA	0.873903	1.61867	0.539891	4.76557e-42	903
MsWOX15-MsWOX2	MA	0.902381	1.3943	0.647191	1.85836e-14	822
MsWOX15-MsWOX20	MA	0.770612	1.90448	0.404632	0	534
MsWOX15-MsWOX21	MA	0.874844	1.59709	0.547772	4.60717e-82	1647
MsWOX15-MsWOX22	MA	0.852047	1.60312	0.531493	4.59995e-44	771
MsWOX15-MsWOX23	MA	0.763347	2.07611	0.367682	0	360
MsWOX15-MsWOX24	MA	0.892528	1.45046	0.61534	5.25833e-31	1254
MsWOX15-MsWOX25	MA	0.841352	1.64331	0.511986	2.91194e-89	1251
MsWOX15-MsWOX26	MA	0.773607	1.98899	0.388945	0	606
MsWOX15-MsWOX27	MA	0.9259	1.31954	0.701684	4.47085e-32	2322
MsWOX15-MsWOX28	MA	0.828803	1.7129	0.483858	6.19886e-65	885
MsWOX15-MsWOX29	MA	0.891224	1.47175	0.605555	1.66404e-18	729
MsWOX15-MsWOX3	MA	0.887991	1.46177	0.607478	6.50717e-21	822
MsWOX15-MsWOX30	MA	0.88688	1.37535	0.64484	1.46945e-13	654
MsWOX15-MsWOX31	MA	0.228971	3.98276	0.0574904	0	2421
MsWOX15-MsWOX32	MA	0.918981	1.32412	0.694033	3.95686e-38	2478
MsWOX15-MsWOX33	MA	0.909393	1.32578	0.685931	6.35569e-12	810
MsWOX15-MsWOX34	MA	0.846496	1.6946	0.499524	9.29303e-60	828
MsWOX15-MsWOX4	MA	0.822055	1.69715	0.484373	3.51883e-83	945
MsWOX15-MsWOX5	MA	0.192704	4.05472	0.0475257	0	2430
MsWOX15-MsWOX6	MA	0.905534	1.33997	0.675785	1.92579e-11	639
MsWOX15-MsWOX7	MA	0.117541	0.847728	0.138654	6.35928e-133	2466
MsWOX15-MsWOX8	MA	0.256933	3.78684	0.0678491	0	2439
MsWOX15-MsWOX9	MA	0.943709	1.24259	0.75947	3.80332e-20	2451
MsWOX16-MsWOX17	MA	0.855352	1.63696	0.522526	7.8654e-30	699
MsWOX16-MsWOX18	MA	0.911512	1.34825	0.676068	1.79467e-08	696
MsWOX16-MsWOX19	MA	0.895247	1.4894	0.601078	9.28701e-14	699
MsWOX16-MsWOX2	MA	0.948514	1.23118	0.770409	3.11442e-05	699
MsWOX16-MsWOX20	MA	0.743539	2.13667	0.347989	0	528
MsWOX16-MsWOX21	MA	0.84135	1.77529	0.473923	2.34733e-50	699
MsWOX16-MsWOX22	MA	0.876568	1.54286	0.568144	5.13753e-25	699
MsWOX16-MsWOX23	MA	0.923798	1.33564	0.691652	5.40937e-05	372
MsWOX16-MsWOX24	MA	0.925422	1.31293	0.704854	5.1354e-09	696
MsWOX16-MsWOX25	MA	0.779186	1.79974	0.432945	4.87348e-57	699
MsWOX16-MsWOX26	MA	0.809673	1.84601	0.438608	0	597
MsWOX16-MsWOX27	MA	0.872596	1.56601	0.55721	4.08604e-22	696
MsWOX16-MsWOX28	MA	0.821494	1.68644	0.487118	9.7872e-48	693
MsWOX16-MsWOX29	MA	0.976764	1.09873	0.888994	0.0766573	684
MsWOX16-MsWOX3	MA	0.922861	1.34548	0.685897	1.98084e-11	690
MsWOX16-MsWOX30	MA	0.926755	1.29585	0.715173	1.23256e-08	639
MsWOX16-MsWOX31	MA	0.877403	1.45833	0.60165	6.99493e-21	699
MsWOX16-MsWOX32	MA	0.810971	1.75284	0.462662	3.86568e-55	699
MsWOX16-MsWOX33	MA	0.957392	1.16829	0.819478	0.000745807	696
MsWOX16-MsWOX34	MA	0.983442	1.07606	0.913926	0.173932	699
MsWOX16-MsWOX4	MA	0.853675	1.58218	0.539555	7.19651e-25	699
MsWOX16-MsWOX5	MA	0.905671	1.34259	0.674572	3.98426e-11	699
MsWOX16-MsWOX6	MA	0.965998	1.13317	0.852472	0.0172306	639
MsWOX16-MsWOX7	MA	0.855083	1.56874	0.545075	5.60511e-31	693
MsWOX16-MsWOX8	MA	0.888469	1.42498	0.623495	1.07349e-16	699
MsWOX16-MsWOX9	MA	0.938856	1.25568	0.747687	3.56021e-05	699
MsWOX17-MsWOX18	MA	0.815272	1.71758	0.474662	6.76344e-52	1089
MsWOX17-MsWOX19	MA	0.874218	1.59353	0.548604	5.37218e-29	912
MsWOX17-MsWOX2	MA	0.912272	1.35676	0.672393	7.08896e-13	822
MsWOX17-MsWOX20	MA	0.720627	2.19516	0.32828	0	552
MsWOX17-MsWOX21	MA	0.91792	1.39406	0.65845	1.20983e-19	1224
MsWOX17-MsWOX22	MA	0.863798	1.60542	0.538051	3.80319e-27	786
MsWOX17-MsWOX23	MA	0.823715	1.76482	0.466742	2.38135e-28	375
MsWOX17-MsWOX24	MA	0.912325	1.35721	0.672206	7.03206e-22	1203
MsWOX17-MsWOX25	MA	0.943909	1.28444	0.734882	1.08309e-11	1203
MsWOX17-MsWOX26	MA	0.707441	2.4482	0.288964	0	609
MsWOX17-MsWOX27	MA	0.925048	1.29441	0.714649	2.87907e-14	1227
MsWOX17-MsWOX28	MA	0.886234	1.46143	0.606414	2.06852e-21	879
MsWOX17-MsWOX29	MA	0.86081	1.54122	0.558524	7.91668e-35	729
MsWOX17-MsWOX3	MA	0.818048	1.75507	0.466105	1.69158e-56	786
MsWOX17-MsWOX30	MA	0.869603	1.53779	0.56549	1.17716e-33	654
MsWOX17-MsWOX31	MA	0.861453	1.59091	0.541483	1.1521e-74	1224
MsWOX17-MsWOX32	MA	0.861943	1.55062	0.555869	1.03272e-44	1227
MsWOX17-MsWOX33	MA	0.898106	1.41165	0.636212	1.01839e-16	807
MsWOX17-MsWOX34	MA	0.853626	1.59624	0.534772	1.90982e-47	822
MsWOX17-MsWOX4	MA	0.884726	1.45223	0.609219	1.9117e-22	930
MsWOX17-MsWOX5	MA	0.903799	1.41042	0.6408	9.43895e-25	1218
MsWOX17-MsWOX6	MA	0.847464	1.62004	0.523112	3.72586e-28	639
MsWOX17-MsWOX7	MA	0.892501	1.44389	0.618121	1.15082e-29	1227
MsWOX17-MsWOX8	MA	0.882332	1.47373	0.598708	2.14692e-40	1224
MsWOX17-MsWOX9	MA	0.900566	1.40133	0.642653	2.66051e-22	1227
MsWOX18-MsWOX19	MA	0.88308	1.50541	0.586604	2.64828e-23	909
MsWOX18-MsWOX2	MA	0.930331	1.26154	0.737456	4.21532e-07	822
MsWOX18-MsWOX20	MA	0.729383	2.05151	0.355535	0	552
MsWOX18-MsWOX21	MA	0.887391	1.47744	0.600628	2.02992e-35	1128
MsWOX18-MsWOX22	MA	0.777362	1.86805	0.416135	0	786
MsWOX18-MsWOX23	MA	0.791312	1.89756	0.417017	0	375
MsWOX18-MsWOX24	MA	0.923342	1.28909	0.716273	1.66319e-13	1107
MsWOX18-MsWOX25	MA	0.830889	1.72655	0.481242	4.95427e-82	1002
MsWOX18-MsWOX26	MA	0.728666	2.07918	0.350458	0	609
MsWOX18-MsWOX27	MA	0.897897	1.38056	0.650386	9.83805e-20	1128
MsWOX18-MsWOX28	MA	0.830316	1.5889	0.522572	4.36657e-52	882
MsWOX18-MsWOX29	MA	0.922176	1.33013	0.6933	5.47854e-09	729
MsWOX18-MsWOX3	MA	0.913099	1.31604	0.693825	5.45218e-12	822
MsWOX18-MsWOX30	MA	0.834503	1.61609	0.516371	9.11703e-42	654
MsWOX18-MsWOX31	MA	0.888511	1.48445	0.598547	5.51269e-29	1128
MsWOX18-MsWOX32	MA	0.835578	1.64106	0.509169	4.67848e-52	1113
MsWOX18-MsWOX33	MA	0.938234	1.22825	0.763881	7.65551e-07	810
MsWOX18-MsWOX34	MA	0.918916	1.30973	0.701605	1.07073e-09	825
MsWOX18-MsWOX4	MA	0.853497	1.49429	0.571173	3.09071e-36	930
MsWOX18-MsWOX5	MA	0.851809	1.53106	0.556352	1.55406e-49	1125
MsWOX18-MsWOX6	MA	0.896958	1.36619	0.656538	3.37196e-11	639
MsWOX18-MsWOX7	MA	0.861217	1.51765	0.567469	2.84837e-50	1128
MsWOX18-MsWOX8	MA	0.857442	1.49156	0.574861	7.33831e-32	1128
MsWOX18-MsWOX9	MA	0.908832	1.39617	0.650948	2.15039e-21	1125
MsWOX19-MsWOX2	MA	0.908743	1.39117	0.653222	9.65538e-18	816
MsWOX19-MsWOX20	MA	0.744829	2.138	0.348376	0	549
MsWOX19-MsWOX21	MA	0.859348	1.68254	0.510744	1.67296e-57	915
MsWOX19-MsWOX22	MA	0.842959	1.74741	0.482406	4.44934e-54	786
MsWOX19-MsWOX23	MA	0.841274	1.7981	0.467869	1.74846e-30	369
MsWOX19-MsWOX24	MA	0.876521	1.55144	0.564972	2.47322e-32	918
MsWOX19-MsWOX25	MA	0.794938	1.89117	0.420342	0	909
MsWOX19-MsWOX26	MA	0.678024	2.61122	0.259658	0	609
MsWOX19-MsWOX27	MA	0.856254	1.68552	0.508007	5.28773e-54	918
MsWOX19-MsWOX28	MA	0.820168	1.80671	0.453958	2.68001e-70	864
MsWOX19-MsWOX29	MA	0.927551	1.29802	0.714591	4.67466e-10	729
MsWOX19-MsWOX3	MA	0.923434	1.33759	0.690371	2.20716e-12	822
MsWOX19-MsWOX30	MA	0.885282	1.43246	0.618014	3.17559e-23	651
MsWOX19-MsWOX31	MA	0.808993	1.76175	0.459198	1.41965e-71	915
MsWOX19-MsWOX32	MA	0.854576	1.6382	0.521657	5.44883e-44	918
MsWOX19-MsWOX33	MA	0.925406	1.31987	0.701133	3.00998e-10	795
MsWOX19-MsWOX34	MA	0.923201	1.33284	0.692657	1.23439e-14	828
MsWOX19-MsWOX4	MA	0.89656	1.4519	0.617506	4.92734e-19	858
MsWOX19-MsWOX5	MA	0.887873	1.47047	0.603804	7.62379e-26	918
MsWOX19-MsWOX6	MA	0.90165	1.43912	0.626527	2.63068e-14	639
MsWOX19-MsWOX7	MA	0.872318	1.5015	0.580966	1.44494e-35	918
MsWOX19-MsWOX8	MA	0.845536	1.71903	0.491867	7.07965e-48	918
MsWOX19-MsWOX9	MA	0.901612	1.43326	0.629064	3.37522e-17	918
MsWOX2-MsWOX20	MA	0.938886	1.24221	0.755819	3.31309e-05	540
MsWOX2-MsWOX21	MA	0.875815	1.65605	0.528857	1.04883e-43	822
MsWOX2-MsWOX22	MA	0.927068	1.29023	0.718527	1.33971e-09	762
MsWOX2-MsWOX23	MA	0.573918	2.75759	0.208123	0	375
MsWOX2-MsWOX24	MA	0.895253	1.41424	0.633029	1.18569e-17	822
MsWOX2-MsWOX25	MA	0.899138	1.43313	0.627396	7.18368e-18	822
MsWOX2-MsWOX26	MA	0.88378	1.5208	0.58113	6.46074e-28	609
MsWOX2-MsWOX27	MA	0.872378	1.58177	0.551521	3.23104e-29	822
MsWOX2-MsWOX28	MA	0.937751	1.28906	0.727471	1.33808e-10	822
MsWOX2-MsWOX29	MA	0.586371	2.62432	0.223438	0	729
MsWOX2-MsWOX3	MA	0.918342	1.33028	0.690337	5.30734e-11	786
MsWOX2-MsWOX30	MA	0.625723	2.464	0.253946	0	597
MsWOX2-MsWOX31	MA	0.891527	1.47831	0.603074	6.63854e-21	822
MsWOX2-MsWOX32	MA	0.844766	1.68175	0.502314	8.14293e-55	822
MsWOX2-MsWOX33	MA	0.508189	2.80781	0.180991	0	789
MsWOX2-MsWOX34	MA	0.649995	2.34637	0.277021	0	780
MsWOX2-MsWOX4	MA	0.906851	1.34447	0.674506	6.93879e-14	807
MsWOX2-MsWOX5	MA	0.895858	1.40757	0.636456	1.9007e-20	822
MsWOX2-MsWOX6	MA	0.637145	2.32984	0.273472	0	639
MsWOX2-MsWOX7	MA	0.906884	1.32691	0.683457	2.23247e-12	822
MsWOX2-MsWOX8	MA	0.83326	1.6716	0.498481	1.26136e-52	822
MsWOX2-MsWOX9	MA	0.899717	1.39106	0.646786	3.37911e-15	822
MsWOX20-MsWOX21	MA	0.822836	1.75532	0.468766	7.57726e-41	552
MsWOX20-MsWOX22	MA	0.861369	1.57948	0.545351	1.61027e-27	549
MsWOX20-MsWOX23	MA	0.93568	1.2658	0.7392	0.000584639	375
MsWOX20-MsWOX24	MA	0.939281	1.24002	0.757474	1.171e-05	552
MsWOX20-MsWOX25	MA	0.868117	1.64304	0.528361	2.71065e-18	552
MsWOX20-MsWOX26	MA	0.614521	2.77297	0.221612	0	477
MsWOX20-MsWOX27	MA	0.918346	1.33283	0.689021	2.3811e-07	552
MsWOX20-MsWOX28	MA	0.78822	1.83664	0.429165	8.75993e-44	525
MsWOX20-MsWOX29	MA	0.968606	1.13104	0.856383	0.0288231	549
MsWOX20-MsWOX3	MA	0.800449	1.7978	0.445239	2.48656e-48	543
MsWOX20-MsWOX30	MA	0.927646	1.27707	0.726388	2.58863e-07	552
MsWOX20-MsWOX31	MA	0.85848	1.50708	0.569631	1.45955e-21	552
MsWOX20-MsWOX32	MA	0.887415	1.495	0.59359	4.5838e-17	552
MsWOX20-MsWOX33	MA	0.994698	1.02024	0.974961	0.742169	552
MsWOX20-MsWOX34	MA	0.927844	1.29752	0.715092	9.57728e-07	552
MsWOX20-MsWOX4	MA	0.829781	1.66923	0.497105	3.2277e-39	552
MsWOX20-MsWOX5	MA	0.857098	1.53388	0.558778	1.58961e-22	552
MsWOX20-MsWOX6	MA	0.992259	1.03437	0.95929	0.641603	546
MsWOX20-MsWOX7	MA	0.803901	1.79422	0.448051	3.00969e-42	522
MsWOX20-MsWOX8	MA	0.858823	1.6208	0.529876	3.9103e-25	552
MsWOX20-MsWOX9	MA	0.858935	1.56992	0.547121	2.28537e-18	552
MsWOX21-MsWOX22	MA	0.893716	1.49867	0.596339	5.47605e-19	786
MsWOX21-MsWOX23	MA	0.937066	1.34596	0.696204	3.97761e-05	375
MsWOX21-MsWOX24	MA	0.897039	1.4793	0.606393	5.35611e-33	1251
MsWOX21-MsWOX25	MA	0.902316	1.45481	0.620229	3.69441e-28	1248
MsWOX21-MsWOX26	MA	0.835651	1.81062	0.461528	0	609
MsWOX21-MsWOX27	MA	0.859241	1.68704	0.50932	5.65311e-122	1665
MsWOX21-MsWOX28	MA	0.854658	1.74802	0.488929	2.81968e-68	888
MsWOX21-MsWOX29	MA	0.939387	1.26318	0.743671	2.12576e-06	723
MsWOX21-MsWOX3	MA	0.885817	1.47573	0.600258	6.10837e-22	822
MsWOX21-MsWOX30	MA	0.834857	1.63369	0.511027	4.48883e-33	654
MsWOX21-MsWOX31	MA	0.876054	1.56616	0.559364	2.55081e-69	1665
MsWOX21-MsWOX32	MA	0.88192	1.45699	0.605302	1.90159e-49	1656
MsWOX21-MsWOX33	MA	0.911932	1.38555	0.658172	1.44767e-13	810
MsWOX21-MsWOX34	MA	0.852101	1.7972	0.474127	0	828
MsWOX21-MsWOX4	MA	0.908136	1.40177	0.647848	1.73658e-19	945
MsWOX21-MsWOX5	MA	0.886908	1.51173	0.586684	6.22534e-50	1662
MsWOX21-MsWOX6	MA	0.92482	1.31724	0.702089	1.24679e-08	639
MsWOX21-MsWOX7	MA	0.884097	1.4939	0.591803	4.60706e-51	1665
MsWOX21-MsWOX8	MA	0.887619	1.50097	0.591364	5.61431e-40	1665
MsWOX21-MsWOX9	MA	0.923548	1.36938	0.67443	1.76605e-23	1665
MsWOX22-MsWOX23	MA	0.908589	1.4048	0.646776	2.64286e-07	369
MsWOX22-MsWOX24	MA	0.896661	1.4027	0.639241	1.66446e-17	786
MsWOX22-MsWOX25	MA	0.822713	1.6857	0.488054	5.5667e-42	786
MsWOX22-MsWOX26	MA	0.871089	1.58539	0.549447	4.9443e-19	606
MsWOX22-MsWOX27	MA	0.830175	1.66399	0.498908	1.74706e-43	786
MsWOX22-MsWOX28	MA	0.35082	1.64076	0.213815	8.80783e-63	678
MsWOX22-MsWOX29	MA	0.971971	1.11329	0.87306	0.0240166	708
MsWOX22-MsWOX3	MA	0.932883	1.27836	0.72975	7.60865e-09	777
MsWOX22-MsWOX30	MA	0.934629	1.24779	0.749029	7.39512e-07	645
MsWOX22-MsWOX31	MA	0.851525	1.56229	0.54505	8.23845e-29	786
MsWOX22-MsWOX32	MA	0.837722	1.63673	0.511828	7.3786e-46	771
MsWOX22-MsWOX33	MA	0.928873	1.29063	0.719706	1.60857e-09	780
MsWOX22-MsWOX34	MA	0.930523	1.27431	0.730217	1.25624e-09	777
MsWOX22-MsWOX4	MA	0.882452	1.44416	0.61105	6.81873e-18	783
MsWOX22-MsWOX5	MA	0.81602	1.6718	0.488108	9.61319e-53	786
MsWOX22-MsWOX6	MA	0.962022	1.15747	0.831142	0.00610296	639
MsWOX22-MsWOX7	MA	0.869915	1.48448	0.586008	1.01258e-22	783
MsWOX22-MsWOX8	MA	0.920027	1.35207	0.68046	1.92998e-09	786
MsWOX22-MsWOX9	MA	0.904698	1.36396	0.66329	3.19895e-13	786
MsWOX23-MsWOX24	MA	0.792616	1.96679	0.403	0	372
MsWOX23-MsWOX25	MA	0.871585	1.56715	0.55616	2.53594e-12	372
MsWOX23-MsWOX26	MA	0.840921	1.74599	0.481631	9.73153e-30	375
MsWOX23-MsWOX27	MA	0.735012	2.32902	0.315588	0	375
MsWOX23-MsWOX28	MA	0.879829	1.4723	0.59759	1.09642e-11	375
MsWOX23-MsWOX29	MA	0.681883	2.42267	0.28146	0	375
MsWOX23-MsWOX3	MA	0.758198	2.01474	0.376326	0	375
MsWOX23-MsWOX30	MA	0.696236	2.22315	0.313176	0	315
MsWOX23-MsWOX31	MA	0.751564	2.1922	0.342835	0	375
MsWOX23-MsWOX32	MA	0.780523	1.99886	0.390485	0	375
MsWOX23-MsWOX33	MA	0.599868	2.69103	0.222914	0	375
MsWOX23-MsWOX34	MA	0.655996	2.52831	0.25946	0	375
MsWOX23-MsWOX4	MA	0.87455	1.58175	0.552899	7.70461e-15	375
MsWOX23-MsWOX5	MA	0.963033	1.18404	0.813348	0.0308682	375
MsWOX23-MsWOX6	MA	0.824737	1.74382	0.472948	6.04042e-17	369
MsWOX23-MsWOX7	MA	0.730396	2.27351	0.321263	0	345
MsWOX23-MsWOX8	MA	0.946643	1.23704	0.765246	0.00330168	375
MsWOX23-MsWOX9	MA	0.900948	1.4194	0.634741	2.17541e-06	375
MsWOX24-MsWOX25	MA	0.906126	1.38364	0.654885	1.26136e-22	1188
MsWOX24-MsWOX26	MA	0.936022	1.29709	0.72163	5.89273e-07	609
MsWOX24-MsWOX27	MA	0.872285	1.56726	0.556565	2.16823e-63	1254
MsWOX24-MsWOX28	MA	0.943608	1.20048	0.786026	4.63836e-06	888
MsWOX24-MsWOX29	MA	0.881757	1.45441	0.606264	1.92765e-25	729
MsWOX24-MsWOX3	MA	0.30544	3.50193	0.0872204	0	666
MsWOX24-MsWOX30	MA	0.85115	1.52769	0.55715	8.33563e-24	654
MsWOX24-MsWOX31	MA	0.846452	1.66285	0.509037	6.31031e-95	1254
MsWOX24-MsWOX32	MA	0.880902	1.50055	0.587052	4.06468e-37	1254
MsWOX24-MsWOX33	MA	0.903649	1.36046	0.664226	1.43153e-13	810
MsWOX24-MsWOX34	MA	0.922524	1.29896	0.710201	1.09375e-10	828
MsWOX24-MsWOX4	MA	0.934968	1.24049	0.753706	7.67331e-10	942
MsWOX24-MsWOX5	MA	0.933683	1.27205	0.733996	5.64417e-10	1254
MsWOX24-MsWOX6	MA	0.860389	1.55796	0.552255	1.9348e-23	639
MsWOX24-MsWOX7	MA	0.875729	1.51013	0.579903	1.19963e-42	1254
MsWOX24-MsWOX8	MA	0.867404	1.52644	0.568252	3.67488e-43	1254
MsWOX24-MsWOX9	MA	0.765582	1.91636	0.399499	5.02462e-69	1179
MsWOX25-MsWOX26	MA	0.736702	2.11379	0.348522	0	609
MsWOX25-MsWOX27	MA	0.904256	1.41895	0.637273	5.45255e-24	1251
MsWOX25-MsWOX28	MA	0.830133	1.67458	0.495727	4.57979e-34	885
MsWOX25-MsWOX29	MA	0.933542	1.23805	0.754045	2.22162e-06	729
MsWOX25-MsWOX3	MA	0.859486	1.66786	0.515322	6.60462e-58	819
MsWOX25-MsWOX30	MA	0.955756	1.17877	0.810805	0.00212837	654
MsWOX25-MsWOX31	MA	0.872301	1.52648	0.571447	4.0967e-43	1245
MsWOX25-MsWOX32	MA	0.811579	1.78431	0.454842	0	1248
MsWOX25-MsWOX33	MA	0.91605	1.31376	0.697274	1.58592e-11	810
MsWOX25-MsWOX34	MA	0.936435	1.28275	0.73002	6.44778e-08	828
MsWOX25-MsWOX4	MA	0.451803	3.24436	0.139258	0	918
MsWOX25-MsWOX5	MA	0.863841	1.55178	0.556678	8.70574e-58	1251
MsWOX25-MsWOX6	MA	0.945844	1.21793	0.776598	0.0001651	639
MsWOX25-MsWOX7	MA	0.860015	1.55221	0.554057	5.11754e-52	1248
MsWOX25-MsWOX8	MA	0.917518	1.34535	0.681993	7.02973e-17	1251
MsWOX25-MsWOX9	MA	0.87138	1.58107	0.551134	2.44632e-45	1251
MsWOX26-MsWOX27	MA	0.871175	1.58854	0.548411	4.60524e-22	609
MsWOX26-MsWOX28	MA	0.789266	1.83349	0.430472	1.5818e-50	606
MsWOX26-MsWOX29	MA	0.923475	1.30135	0.709631	6.58469e-11	609
MsWOX26-MsWOX3	MA	0.972051	1.12746	0.86216	0.0486644	609
MsWOX26-MsWOX30	MA	0.923749	1.33271	0.693134	1.15623e-10	600
MsWOX26-MsWOX31	MA	0.692628	2.35012	0.29472	0	606
MsWOX26-MsWOX32	MA	0.746925	2.21129	0.337779	0	609
MsWOX26-MsWOX33	MA	0.968571	1.12722	0.859252	0.0228234	609
MsWOX26-MsWOX34	MA	0.917919	1.36822	0.670887	4.65831e-10	606
MsWOX26-MsWOX4	MA	0.854656	1.64107	0.520791	1.53928e-35	609
MsWOX26-MsWOX5	MA	0.772935	1.91398	0.403837	0	606
MsWOX26-MsWOX6	MA	0.957161	1.18548	0.807402	0.000736668	606
MsWOX26-MsWOX7	MA	0.725895	2.08612	0.347964	0	606
MsWOX26-MsWOX8	MA	0.763851	2.0428	0.373924	0	600
MsWOX26-MsWOX9	MA	0.977738	1.09103	0.896157	0.172138	609
MsWOX27-MsWOX28	MA	0.876379	1.50603	0.581913	7.8343e-28	876
MsWOX27-MsWOX29	MA	0.763848	1.96156	0.389408	0	684
MsWOX27-MsWOX3	MA	0.920159	1.36185	0.675666	3.86219e-12	822
MsWOX27-MsWOX30	MA	0.898006	1.43053	0.627742	5.63828e-14	654
MsWOX27-MsWOX31	MA	0.93031	1.29757	0.716961	4.90856e-28	2328
MsWOX27-MsWOX32	MA	0.106312	1.50955	0.0704261	3.01217e-252	2310
MsWOX27-MsWOX33	MA	0.836113	1.67397	0.499479	4.39009e-52	810
MsWOX27-MsWOX34	MA	0.904511	1.37676	0.656984	8.76689e-15	828
MsWOX27-MsWOX4	MA	0.841417	1.61936	0.519598	2.30724e-53	945
MsWOX27-MsWOX5	MA	0.927572	1.31392	0.705958	5.38632e-33	2307
MsWOX27-MsWOX6	MA	0.845812	1.64101	0.515423	2.35145e-26	639
MsWOX27-MsWOX7	MA	0.917006	1.32331	0.692962	2.83825e-34	2313
MsWOX27-MsWOX8	MA	0.868371	1.53047	0.567389	9.26787e-116	2334
MsWOX27-MsWOX9	MA	0.93577	1.28704	0.727072	1.17723e-23	2298
MsWOX28-MsWOX29	MA	0.941404	1.27335	0.739311	4.99348e-08	729
MsWOX28-MsWOX3	MA	0.953102	1.18736	0.802705	2.22528e-05	822
MsWOX28-MsWOX30	MA	0.88951	1.40573	0.632774	6.95276e-17	654
MsWOX28-MsWOX31	MA	0.865316	1.50916	0.573376	2.04288e-31	888
MsWOX28-MsWOX32	MA	0.842084	1.64231	0.512745	3.08179e-58	888
MsWOX28-MsWOX33	MA	0.968648	1.13462	0.853717	0.00483056	810
MsWOX28-MsWOX34	MA	0.973137	1.09862	0.885779	0.0198521	816
MsWOX28-MsWOX4	MA	0.730544	1.91915	0.38066	0	813
MsWOX28-MsWOX5	MA	0.855269	1.58819	0.538517	2.0983e-31	888
MsWOX28-MsWOX6	MA	0.945842	1.21907	0.775875	2.43788e-06	639
MsWOX28-MsWOX7	MA	0.875214	1.496	0.585037	1.78219e-29	885
MsWOX28-MsWOX8	MA	0.861381	1.54047	0.559168	7.125e-29	888
MsWOX28-MsWOX9	MA	0.942808	1.25713	0.749968	1.4903e-06	888
MsWOX29-MsWOX3	MA	0.947732	1.2339	0.768078	3.6989e-05	729
MsWOX29-MsWOX30	MA	0.496723	2.89569	0.171539	0	540
MsWOX29-MsWOX31	MA	0.843973	1.51889	0.55565	4.12004e-29	729
MsWOX29-MsWOX32	MA	0.786045	1.85915	0.422798	0	729
MsWOX29-MsWOX33	MA	0.500164	2.86285	0.174709	0	729
MsWOX29-MsWOX34	MA	0.355254	3.21535	0.110487	0	702
MsWOX29-MsWOX4	MA	0.913993	1.34224	0.680947	1.6192e-14	729
MsWOX29-MsWOX5	MA	0.869232	1.56296	0.556146	4.2216e-37	729
MsWOX29-MsWOX6	MA	0.553729	2.61171	0.212018	0	636
MsWOX29-MsWOX7	MA	0.906795	1.29949	0.697809	7.40425e-10	723
MsWOX29-MsWOX8	MA	0.896448	1.42698	0.628215	1.98155e-19	729
MsWOX29-MsWOX9	MA	0.812685	1.68986	0.480917	7.75728e-66	729
MsWOX3-MsWOX30	MA	0.921913	1.29786	0.710333	2.22299e-09	654
MsWOX3-MsWOX31	MA	0.896283	1.36836	0.655005	3.28475e-15	822
MsWOX3-MsWOX32	MA	0.902587	1.34835	0.669402	1.87158e-15	822
MsWOX3-MsWOX33	MA	0.905762	1.37145	0.660443	1.95174e-14	783
MsWOX3-MsWOX34	MA	0.917236	1.32262	0.693498	3.4028e-12	792
MsWOX3-MsWOX4	MA	0.938619	1.24363	0.754742	3.16957e-07	822
MsWOX3-MsWOX5	MA	0.891629	1.41204	0.631446	6.76022e-18	822
MsWOX3-MsWOX6	MA	0.904239	1.41631	0.638449	1.04284e-10	639
MsWOX3-MsWOX7	MA	0.885877	1.43374	0.61788	2.88423e-19	822
MsWOX3-MsWOX8	MA	0.861026	1.47309	0.584505	2.16753e-26	822
MsWOX3-MsWOX9	MA	0.948014	1.20435	0.787161	0.00010759	822
MsWOX30-MsWOX31	MA	0.877221	1.39579	0.628477	7.12544e-15	654
MsWOX30-MsWOX32	MA	0.901967	1.38339	0.651998	1.52225e-11	654
MsWOX30-MsWOX33	MA	0.502113	2.74222	0.183105	0	591
MsWOX30-MsWOX34	MA	0.245953	3.51544	0.0699638	0	564
MsWOX30-MsWOX4	MA	0.959258	1.13805	0.842897	0.00215244	654
MsWOX30-MsWOX5	MA	0.847901	1.49959	0.565422	1.72434e-21	654
MsWOX30-MsWOX6	MA	0.971447	1.11512	0.871162	0.0335301	633
MsWOX30-MsWOX7	MA	0.83348	1.52022	0.548263	1.08755e-25	654
MsWOX30-MsWOX8	MA	0.860806	1.54574	0.556891	7.63414e-25	654
MsWOX30-MsWOX9	MA	0.805898	1.69261	0.476127	1.27858e-44	654
MsWOX31-MsWOX32	MA	0.940659	1.23577	0.76119	1.20757e-19	2469
MsWOX31-MsWOX33	MA	0.871369	1.48676	0.586087	3.13955e-27	810
MsWOX31-MsWOX34	MA	0.864123	1.49169	0.579292	2.08178e-25	828
MsWOX31-MsWOX4	MA	0.883945	1.38102	0.640067	1.71078e-17	945
MsWOX31-MsWOX5	MA	0.211472	3.94734	0.0535734	0	2463
MsWOX31-MsWOX6	MA	0.809636	1.74576	0.463774	8.56894e-48	639
MsWOX31-MsWOX7	MA	0.288622	3.54834	0.08134	0	2475
MsWOX31-MsWOX8	MA	0.070585	0.692984	0.101857	2.62873e-127	2487
MsWOX31-MsWOX9	MA	0.944026	1.2451	0.758191	2.80757e-19	2457
MsWOX32-MsWOX33	MA	0.858106	1.60834	0.533536	7.14925e-32	780
MsWOX32-MsWOX34	MA	0.850931	1.60923	0.528782	7.22776e-35	804
MsWOX32-MsWOX4	MA	0.844245	1.58669	0.532081	5.17337e-46	945
MsWOX32-MsWOX5	MA	0.933209	1.26236	0.739257	9.87435e-25	2430
MsWOX32-MsWOX6	MA	0.786781	1.86784	0.421225	2.09201e-48	639
MsWOX32-MsWOX7	MA	0.924024	1.28688	0.718034	3.32551e-32	2481
MsWOX32-MsWOX8	MA	0.875359	1.49169	0.586823	4.3361e-88	2535
MsWOX32-MsWOX9	MA	0.96187	1.16181	0.827905	6.94907e-09	2457
MsWOX33-MsWOX34	MA	0.461716	3.05098	0.151334	0	774
MsWOX33-MsWOX4	MA	0.981522	1.06706	0.919838	0.143994	810
MsWOX33-MsWOX5	MA	0.86238	1.5562	0.554157	7.91787e-44	810
MsWOX33-MsWOX6	MA	0.565335	2.60252	0.217226	0	636
MsWOX33-MsWOX7	MA	0.882122	1.42696	0.618182	6.28674e-19	810
MsWOX33-MsWOX8	MA	0.824079	1.64033	0.502388	1.34243e-43	810
MsWOX33-MsWOX9	MA	0.869513	1.53241	0.567415	1.68003e-24	810
MsWOX34-MsWOX4	MA	1.01339	0.950194	1.06651	0.282136	828
MsWOX34-MsWOX5	MA	0.845965	1.62911	0.51928	6.15136e-51	828
MsWOX34-MsWOX6	MA	0.565885	2.71155	0.208695	0	639
MsWOX34-MsWOX7	MA	0.911805	1.31202	0.694963	2.43619e-12	828
MsWOX34-MsWOX8	MA	0.870783	1.483	0.587176	1.08276e-24	828
MsWOX34-MsWOX9	MA	0.877335	1.56517	0.560536	3.17166e-26	828
MsWOX4-MsWOX5	MA	0.853951	1.49405	0.571569	4.75066e-28	945
MsWOX4-MsWOX6	MA	0.890164	1.40364	0.634184	1.51677e-16	639
MsWOX4-MsWOX7	MA	0.85246	1.55712	0.547459	2.24629e-39	945
MsWOX4-MsWOX8	MA	0.863998	1.44545	0.597737	1.09274e-22	945
MsWOX4-MsWOX9	MA	0.876252	1.55482	0.563571	6.78254e-38	942
MsWOX5-MsWOX6	MA	0.838825	1.615	0.519395	3.67884e-36	639
MsWOX5-MsWOX7	MA	0.237686	3.64733	0.0651673	0	2466
MsWOX5-MsWOX8	MA	0.242696	3.7343	0.064991	0	2481
MsWOX5-MsWOX9	MA	0.912755	1.37908	0.661859	2.66139e-47	2406
MsWOX6-MsWOX7	MA	0.889556	1.43089	0.621679	2.53845e-14	639
MsWOX6-MsWOX8	MA	0.923162	1.32931	0.694468	1.61239e-07	639
MsWOX6-MsWOX9	MA	0.894121	1.40317	0.637217	1.86007e-11	639
MsWOX7-MsWOX8	MA	0.290365	3.51353	0.082642	0	2472
MsWOX7-MsWOX9	MA	0.93925	1.26121	0.744723	5.12741e-22	2460
MsWOX8-MsWOX9	MA	0.876708	1.52982	0.57308	8.41342e-93	2493
