# Supplementary material for: In silico genome wide identification and expression analysis of the WUSCHEL-related homeobox gene family in Medicago sativa
Source: Genomics Inform. 2022 Jun 30;20(2):e19. doi: 10.5808/gi.22013 (PMC9299560; doi:10.5808/gi.22013)
Supplement: Supplementary Table 2. — TF binding predict of MsWOX gene family memebers. [file gi-22013suppl2.xlsx]

## Sheet: Supplementary file 2
Supplementary Table 2. Transcription factor binding predict of MsWOX gene family memebers
MsWOX1	NAC	29	50	-	22	0
MsWOX1	MYB	125	134	+	10	0
MsWOX1	Dof	325	343	-	19	0
MsWOX1	MYB	389	399	-	11	0
MsWOX1	bHLH	437	450	+	14	0
MsWOX1	bHLH	439	449	-	11	0
MsWOX1	bZIP	471	485	+	15	0
MsWOX1	bZIP	471	485	-	15	0
MsWOX1	TCP	482	511	-	30	1
MsWOX1	TCP	491	510	+	20	0
MsWOX1	TCP	535	542	+	8	0
MsWOX1	TCP	546	575	-	30	0
MsWOX1	TCP	555	574	+	20	0
MsWOX1	bZIP	589	603	+	15	0
MsWOX1	bZIP	589	603	-	15	0
MsWOX1	MYB	614	628	+	15	0
MsWOX1	MYB	614	634	-	21	0
MsWOX1	bZIP	683	697	+	15	0
MsWOX1	bZIP	683	697	-	15	0
MsWOX1	Dof	824	844	+	21	0
MsWOX1	Dof	825	845	-	21	0
MsWOX1	BBR-BPC	849	869	+	21	0
MsWOX1	AP2	864	878	-	15	0
MsWOX1	C2H2	883	902	-	20	0
MsWOX1	C2H2	887	902	+	16	0
MsWOX1	NAC	896	912	-	17	0
MsWOX1	Dof	1088	1108	+	21	0
MsWOX1	Dof	1094	1114	-	21	0
MsWOX1	C2H2	1161	1171	-	11	0
MsWOX1	AP2	1189	1208	+	20	0
MsWOX1	BBR-BPC	1195	1215	-	21	0
MsWOX1	MIKC_MADS	1196	1216	-	21	1
MsWOX1	ERF	1208	1227	+	20	0
MsWOX1	ERF	1215	1224	-	10	0
MsWOX1	Dof	1215	1235	+	21	0
MsWOX1	NAC	1239	1253	+	15	0
MsWOX1	TCP	1280	1288	+	9	0
MsWOX1	MIKC_MADS	1374	1394	-	21	0
MsWOX1	AP2	1378	1397	+	20	0
MsWOX1	MIKC_MADS	1379	1392	+	14	1
MsWOX1	BBR-BPC	1380	1400	-	21	0
MsWOX1	Dof	1381	1401	+	21	0
MsWOX1	Dof	1440	1460	+	21	0
MsWOX1	Dof	1449	1469	-	21	0
MsWOX1	ERF	1474	1495	-	22	0
MsWOX1	ERF	1476	1490	+	15	0
MsWOX1	AP2	1487	1506	+	20	1
MsWOX1	Dof	1535	1555	-	21	0
MsWOX1	ERF	1705	1715	+	11	0
MsWOX1	C2H2	1773	1792	-	20	0
MsWOX1	C2H2	1811	1822	-	12	0
MsWOX1	bHLH	1824	1838	-	15	0
MsWOX1	NAC	1944	1952	-	9	0
MsWOX1	BBR-BPC	1952	1972	-	21	0
MsWOX10	ERF	246	266	+	21	0
MsWOX10	MYB	250	264	-	15	0
MsWOX10	MYB	255	265	+	11	0
MsWOX10	ERF	302	323	+	22	0
MsWOX10	MYB	327	341	-	15	0
MsWOX10	MYB	332	342	+	11	0
MsWOX10	MYB	391	403	+	13	0
MsWOX10	ERF	392	412	+	21	1
MsWOX10	ERF	395	409	-	15	0
MsWOX10	bHLH	414	421	+	8	0
MsWOX10	AP2	426	446	-	21	0
MsWOX10	NAC	547	565	+	19	0
MsWOX10	TCP	595	614	+	20	0
MsWOX10	MYB	617	631	+	15	0
MsWOX10	WRKY	719	737	+	19	0
MsWOX10	WRKY	723	735	-	13	0
MsWOX10	ERF	727	754	-	28	1
MsWOX10	ERF	731	751	+	21	0
MsWOX10	ERF	749	768	-	20	0
MsWOX10	MYB	750	764	-	15	1
MsWOX10	MYB	750	770	+	21	0
MsWOX10	TCP	819	848	-	30	0
MsWOX10	MIKC_MADS	822	836	-	15	1
MsWOX10	TCP	837	866	+	30	0
MsWOX10	NAC	842	860	-	19	0
MsWOX10	NAC	991	1012	-	22	0
MsWOX10	ERF	997	1017	-	21	1
MsWOX10	ERF	998	1016	+	19	0
MsWOX10	TCP	1008	1017	-	10	0
MsWOX10	Dof	1066	1086	-	21	0
MsWOX10	MIKC_MADS	1074	1087	+	14	0
MsWOX10	MIKC_MADS	1125	1145	-	21	0
MsWOX10	ERF	1157	1171	-	15	0
MsWOX10	ERF	1158	1171	+	14	0
MsWOX10	AP2	1249	1268	-	20	0
MsWOX10	Dof	1251	1271	-	21	1
MsWOX10	AP2	1265	1274	+	10	0
MsWOX10	C2H2	1626	1641	-	16	0
MsWOX10	bHLH	1793	1800	+	8	0
MsWOX10	bHLH	1793	1802	-	10	0
MsWOX10	AP2	1908	1927	+	20	0
MsWOX10	C2H2	1909	1920	+	12	1
MsWOX10	AP2	1946	1965	-	20	0
MsWOX10	C2H2	1955	1966	-	12	1
MsWOX10	MIKC_MADS	1955	1968	-	14	2
MsWOX10	Dof	1975	1995	+	21	0
MsWOX10	Dof	1976	1996	-	21	0
MsWOX10	BBR-BPC	1977	1997	+	21	0
MsWOX10	AP2	1980	1999	-	20	0
MsWOX10	MIKC_MADS	1985	1998	-	14	1
MsWOX11	bHLH	151	165	-	15	0
MsWOX11	bHLH	153	166	+	14	0
MsWOX11	bZIP	153	170	+	18	1
MsWOX11	bZIP	156	173	-	18	0
MsWOX11	WRKY	171	189	+	19	0
MsWOX11	ERF	173	193	+	21	1
MsWOX11	MYB	292	306	-	15	0
MsWOX11	MYB	334	348	-	15	0
MsWOX11	MYB	335	344	+	10	0
MsWOX11	NAC	407	423	-	17	0
MsWOX11	NAC	409	427	+	19	0
MsWOX11	bZIP	433	444	-	12	0
MsWOX11	ERF	528	541	+	14	0
MsWOX11	bZIP	545	562	+	18	0
MsWOX11	bZIP	546	560	-	15	0
MsWOX11	bHLH	634	641	+	8	0
MsWOX11	bHLH	634	641	-	8	0
MsWOX11	NAC	742	761	+	20	0
MsWOX11	NAC	742	761	-	20	0
MsWOX11	ERF	757	766	+	10	0
MsWOX11	AP2	928	947	+	20	0
MsWOX11	ERF	975	1002	+	28	0
MsWOX11	C2H2	1032	1046	-	15	0
MsWOX11	MYB	1165	1183	-	19	0
MsWOX11	ERF	1166	1180	-	15	1
MsWOX11	MYB	1169	1181	+	13	0
MsWOX11	MYB	1209	1229	+	21	0
MsWOX11	TCP	1210	1220	-	11	0
MsWOX11	MYB	1216	1230	-	15	1
MsWOX11	ERF	1449	1463	+	15	0
MsWOX11	C2H2	1503	1522	+	20	0
MsWOX11	MYB	1509	1523	+	15	1
MsWOX11	MIKC_MADS	1534	1545	+	12	0
MsWOX11	AP2	1623	1642	+	20	0
MsWOX11	bHLH	1634	1654	+	21	1
MsWOX11	NAC	1639	1649	-	11	0
MsWOX11	bZIP	1639	1650	+	12	0
MsWOX11	NAC	1639	1653	+	15	1
MsWOX11	bZIP	1641	1652	-	12	0
MsWOX11	bZIP	1659	1670	+	12	0
MsWOX11	Dof	1750	1770	-	21	0
MsWOX11	ERF	1751	1771	+	21	0
MsWOX11	MYB	1753	1763	+	11	1
MsWOX11	MIKC_MADS	1753	1773	+	21	2
MsWOX11	ERF	1754	1774	-	21	0
MsWOX11	bHLH	1786	1799	-	14	0
MsWOX11	NAC	1965	1986	-	22	0
MsWOX11	TCP	1971	1990	-	20	1
MsWOX12	NAC	10	27	+	18	0
MsWOX12	ERF	12	26	+	15	1
MsWOX12	C2H2	12	26	-	15	0
MsWOX12	ERF	12	26	-	15	1
MsWOX12	MYB	75	89	-	15	0
MsWOX12	bHLH	84	104	+	21	0
MsWOX12	bZIP	86	103	+	18	1
MsWOX12	ERF	126	140	+	15	0
MsWOX12	C2H2	127	142	+	16	1
MsWOX12	ERF	128	142	-	15	0
MsWOX12	MYB	178	190	-	13	0
MsWOX12	ERF	179	192	-	14	1
MsWOX12	ERF	183	192	+	10	0
MsWOX12	C2H2	229	245	+	17	0
MsWOX12	MIKC_MADS	232	252	-	21	0
MsWOX12	TCP	253	282	+	30	0
MsWOX12	TCP	254	273	-	20	0
MsWOX12	TCP	273	285	-	13	0
MsWOX12	bHLH	441	455	-	15	0
MsWOX12	bZIP	443	460	+	18	0
MsWOX12	bHLH	443	463	+	21	1
MsWOX12	bZIP	444	458	-	15	0
MsWOX12	WRKY	461	479	+	19	0
MsWOX12	ERF	463	483	+	21	1
MsWOX12	MYB	583	597	-	15	0
MsWOX12	MYB	625	639	-	15	0
MsWOX12	MYB	626	635	+	10	0
MsWOX12	NAC	698	714	-	17	0
MsWOX12	NAC	700	715	+	16	0
MsWOX12	bZIP	724	735	-	12	0
MsWOX12	ERF	909	923	+	15	0
MsWOX12	Dof	969	989	-	21	0
MsWOX12	MYB	984	1002	-	19	1
MsWOX12	ERF	985	999	-	15	2
MsWOX12	MYB	988	1000	+	13	0
MsWOX12	MYB	1028	1048	+	21	0
MsWOX12	TCP	1029	1039	-	11	0
MsWOX12	MYB	1035	1049	-	15	1
MsWOX12	bHLH	1149	1162	-	14	0
MsWOX12	ERF	1261	1275	+	15	0
MsWOX12	MYB	1322	1336	+	15	0
MsWOX12	MIKC_MADS	1347	1358	+	12	0
MsWOX12	AP2	1437	1456	+	20	0
MsWOX12	bHLH	1448	1468	+	21	1
MsWOX12	NAC	1453	1463	-	11	0
MsWOX12	bZIP	1453	1464	+	12	0
MsWOX12	NAC	1453	1467	+	15	1
MsWOX12	bZIP	1455	1466	-	12	0
MsWOX12	bZIP	1473	1484	+	12	0
MsWOX12	Dof	1564	1584	-	21	0
MsWOX12	ERF	1565	1585	+	21	0
MsWOX12	MYB	1567	1577	+	11	1
MsWOX12	MIKC_MADS	1567	1587	+	21	2
MsWOX12	ERF	1568	1588	-	21	0
MsWOX12	bHLH	1609	1622	-	14	0
MsWOX12	NAC	1779	1800	-	22	0
MsWOX12	TCP	1785	1804	-	20	1
MsWOX12	NAC	1821	1839	+	19	0
MsWOX12	NAC	1821	1839	-	19	0
MsWOX12	MYB	1903	1923	+	21	0
MsWOX12	MYB	1910	1930	-	21	0
MsWOX12	MYB	1971	1985	+	15	0
MsWOX13	Dof	184	204	+	21	0
MsWOX13	Dof	293	313	+	21	0
MsWOX13	Dof	294	314	-	21	0
MsWOX13	WRKY	448	466	+	19	0
MsWOX13	WRKY	452	464	-	13	0
MsWOX13	NAC	455	475	+	21	0
MsWOX13	NAC	457	475	-	19	0
MsWOX13	bHLH	469	482	+	14	0
MsWOX13	bHLH	471	481	-	11	0
MsWOX13	MYB	510	524	+	15	0
MsWOX13	MYB	575	585	+	11	0
MsWOX13	bHLH	694	707	+	14	0
MsWOX13	bHLH	696	706	-	11	0
MsWOX13	TCP	712	741	+	30	0
MsWOX13	BBR-BPC	740	760	+	21	1
MsWOX13	Dof	743	763	-	21	0
MsWOX13	AP2	745	764	-	20	1
MsWOX13	NAC	748	765	-	18	2
MsWOX13	MYB	757	771	+	15	0
MsWOX13	TCP	791	800	-	10	0
MsWOX13	TCP	793	800	+	8	0
MsWOX13	ERF	868	888	+	21	0
MsWOX13	ERF	873	893	-	21	0
MsWOX13	MYB	880	890	+	11	0
MsWOX13	MYB	881	895	-	15	0
MsWOX13	MYB	1008	1022	-	15	0
MsWOX13	Dof	1142	1162	-	21	0
MsWOX13	NAC	1177	1188	+	12	0
MsWOX13	C2H2	1471	1482	+	12	0
MsWOX13	WRKY	1478	1496	-	19	0
MsWOX13	WRKY	1486	1496	+	11	0
MsWOX13	MIKC_MADS	1579	1597	-	19	0
MsWOX13	MIKC_MADS	1581	1599	+	19	0
MsWOX13	TCP	1857	1886	-	30	0
MsWOX13	TCP	1876	1885	+	10	0
MsWOX13	C2H2	1926	1936	-	11	0
MsWOX13	Dof	1943	1963	-	21	0
MsWOX13	C2H2	1957	1968	-	12	1
MsWOX14	AP2	65	85	+	21	0
MsWOX14	Dof	88	108	-	21	0
MsWOX14	BBR-BPC	95	115	+	21	0
MsWOX14	NAC	122	133	+	12	0
MsWOX14	AP2	343	363	+	21	0
MsWOX14	NAC	354	373	+	20	1
MsWOX14	NAC	355	373	-	19	0
MsWOX14	MYB	375	389	+	15	0
MsWOX14	MYB	375	395	-	21	0
MsWOX14	MIKC_MADS	403	421	-	19	0
MsWOX14	MIKC_MADS	405	423	+	19	0
MsWOX14	AP2	429	449	-	21	0
MsWOX14	AP2	433	447	+	15	0
MsWOX14	C2H2	450	464	-	15	0
MsWOX14	MYB	588	608	+	21	0
MsWOX14	MYB	921	933	+	13	0
MsWOX14	bHLH	991	1001	+	11	0
MsWOX14	C2H2	1018	1034	+	17	0
MsWOX14	bHLH	1054	1068	-	15	0
MsWOX14	bHLH	1054	1074	+	21	0
MsWOX14	bZIP	1059	1070	+	12	1
MsWOX14	bZIP	1075	1089	-	15	0
MsWOX14	bHLH	1075	1095	-	21	1
MsWOX14	bZIP	1078	1092	+	15	0
MsWOX14	NAC	1080	1090	+	11	1
MsWOX14	bHLH	1107	1127	+	21	0
MsWOX14	bZIP	1111	1125	-	15	0
MsWOX14	bZIP	1162	1173	+	12	0
MsWOX14	bZIP	1163	1173	-	11	0
MsWOX14	MIKC_MADS	1207	1219	-	13	0
MsWOX14	MYB	1215	1229	-	15	1
MsWOX14	C2H2	1288	1295	+	8	0
MsWOX14	Dof	1313	1333	+	21	0
MsWOX14	C2H2	1433	1443	+	11	0
MsWOX14	bHLH	1502	1511	+	10	0
MsWOX14	bHLH	1502	1511	-	10	0
MsWOX14	TCP	1510	1539	-	30	1
MsWOX14	TCP	1519	1538	+	20	0
MsWOX14	C2H2	1582	1592	+	11	0
MsWOX14	bHLH	1589	1599	+	11	1
MsWOX14	Dof	1589	1609	+	21	2
MsWOX14	Dof	1589	1609	-	21	0
MsWOX14	C2H2	1606	1613	+	8	0
MsWOX14	NAC	1607	1627	-	21	0
MsWOX14	AP2	1612	1631	+	20	0
MsWOX14	Dof	1613	1633	+	21	1
MsWOX14	MIKC_MADS	1617	1637	-	21	0
MsWOX14	Dof	1619	1639	-	21	1
MsWOX14	MIKC_MADS	1638	1652	+	15	0
MsWOX14	C2H2	1672	1687	-	16	0
MsWOX14	BBR-BPC	1726	1746	+	21	0
MsWOX14	NAC	1744	1765	-	22	0
MsWOX14	MYB	1752	1764	-	13	1
MsWOX14	Dof	1764	1784	-	21	0
MsWOX14	Dof	1765	1785	+	21	0
MsWOX14	ERF	1883	1897	+	15	0
MsWOX14	ERF	1887	1901	-	15	0
MsWOX14	MYB	1908	1922	+	15	0
MsWOX14	MYB	1915	1925	-	11	0
MsWOX14	ERF	1916	1935	+	20	0
MsWOX14	bZIP	1920	1930	+	11	1
MsWOX14	bZIP	1920	1931	-	12	0
MsWOX15	NAC	16	27	+	12	0
MsWOX15	Dof	24	44	-	21	0
MsWOX15	Dof	99	119	-	21	0
MsWOX15	Dof	102	122	+	21	0
MsWOX15	AP2	170	189	-	20	0
MsWOX15	MIKC_MADS	172	192	+	21	0
MsWOX15	Dof	176	196	+	21	1
MsWOX15	Dof	177	197	-	21	0
MsWOX15	AP2	250	269	+	20	0
MsWOX15	Dof	252	272	+	21	1
MsWOX15	ERF	346	365	+	20	0
MsWOX15	MYB	347	367	+	21	1
MsWOX15	ERF	357	371	-	15	0
MsWOX15	MYB	358	368	-	11	1
MsWOX15	C2H2	376	391	-	16	0
MsWOX15	C2H2	376	392	+	17	0
MsWOX15	AP2	424	438	+	15	0
MsWOX15	NAC	464	478	-	15	0
MsWOX15	MYB	478	498	+	21	0
MsWOX15	ERF	479	497	+	19	1
MsWOX15	ERF	480	498	-	19	0
MsWOX15	MYB	481	495	-	15	1
MsWOX15	Dof	519	529	+	11	0
MsWOX15	MYB	633	647	+	15	0
MsWOX15	AP2	680	689	+	10	0
MsWOX15	NAC	697	708	+	12	0
MsWOX15	MYB	824	834	+	11	0
MsWOX15	MYB	1039	1048	-	10	0
MsWOX15	NAC	1041	1055	-	15	1
MsWOX15	MYB	1044	1064	+	21	0
MsWOX15	ERF	1052	1066	-	15	0
MsWOX15	MIKC_MADS	1090	1110	-	21	0
MsWOX15	C2H2	1091	1102	+	12	0
MsWOX15	MIKC_MADS	1117	1130	-	14	0
MsWOX15	bHLH	1175	1189	-	15	0
MsWOX15	WRKY	1236	1254	+	19	0
MsWOX15	WRKY	1240	1252	-	13	0
MsWOX15	NAC	1242	1260	+	19	0
MsWOX15	NAC	1242	1260	-	19	0
MsWOX15	bZIP	1270	1284	-	15	0
MsWOX15	Dof	1302	1322	+	21	0
MsWOX15	AP2	1303	1322	+	20	1
MsWOX15	C2H2	1329	1339	-	11	0
MsWOX15	bZIP	1630	1644	+	15	0
MsWOX15	bZIP	1630	1644	-	15	0
MsWOX15	WRKY	1724	1731	+	8	0
MsWOX15	MYB	1867	1887	-	21	0
MsWOX15	ERF	1868	1877	+	10	0
MsWOX15	MYB	1876	1890	+	15	1
MsWOX15	C2H2	1923	1933	+	11	0
MsWOX15	WRKY	1927	1940	+	14	1
MsWOX15	MYB	1928	1948	+	21	2
MsWOX15	MYB	1935	1955	-	21	0
MsWOX15	ERF	1940	1959	-	20	1
MsWOX15	NAC	1959	1979	+	21	0
MsWOX15	NAC	1959	1979	-	21	0
MsWOX15	MIKC_MADS	1969	1989	-	21	1
MsWOX15	C2H2	1975	1990	-	16	2
MsWOX15	C2H2	1975	1991	+	17	0
MsWOX15	AP2	1975	1994	+	20	1
MsWOX16	WRKY	34	46	+	13	0
MsWOX16	WRKY	34	46	-	13	0
MsWOX16	MIKC_MADS	76	94	+	19	0
MsWOX16	MIKC_MADS	76	94	-	19	0
MsWOX16	Dof	76	96	-	21	1
MsWOX16	bHLH	92	112	-	21	2
MsWOX16	bHLH	99	106	+	8	0
MsWOX16	NAC	106	123	-	18	0
MsWOX16	NAC	107	124	+	18	0
MsWOX16	MYB	170	190	+	21	0
MsWOX16	MYB	175	189	-	15	0
MsWOX16	MYB	429	443	+	15	0
MsWOX16	MYB	686	706	-	21	0
MsWOX16	ERF	823	843	+	21	0
MsWOX16	bHLH	858	867	+	10	0
MsWOX16	bHLH	858	867	-	10	0
MsWOX16	Dof	911	931	-	21	0
MsWOX16	AP2	912	931	-	20	1
MsWOX16	MIKC_MADS	917	935	+	19	0
MsWOX16	MIKC_MADS	917	935	-	19	0
MsWOX16	AP2	978	987	+	10	0
MsWOX16	C2H2	1105	1112	+	8	0
MsWOX16	MIKC_MADS	1177	1197	-	21	0
MsWOX16	TCP	1233	1252	+	20	0
MsWOX16	ERF	1357	1371	+	15	0
MsWOX16	ERF	1362	1376	-	15	0
MsWOX16	AP2	1371	1390	+	20	0
MsWOX16	BBR-BPC	1371	1391	-	21	0
MsWOX16	MYB	1499	1519	+	21	0
MsWOX16	NAC	1506	1522	-	17	0
MsWOX16	MYB	1508	1522	-	15	1
MsWOX16	MYB	1525	1537	-	13	0
MsWOX16	MYB	1525	1539	+	15	0
MsWOX16	MIKC_MADS	1535	1555	+	21	1
MsWOX16	AP2	1542	1561	-	20	0
MsWOX16	AP2	1572	1591	-	20	0
MsWOX16	MIKC_MADS	1579	1599	+	21	0
MsWOX16	MYB	1602	1616	+	15	0
MsWOX16	MYB	1606	1615	-	10	0
MsWOX16	AP2	1608	1627	-	20	1
MsWOX16	BBR-BPC	1656	1676	+	21	0
MsWOX16	MYB	1682	1692	-	11	0
MsWOX16	BBR-BPC	1693	1713	-	21	0
MsWOX16	MIKC_MADS	1693	1713	-	21	1
MsWOX16	C2H2	1704	1715	+	12	0
MsWOX16	C2H2	1757	1772	-	16	0
MsWOX16	C2H2	1757	1773	+	17	0
MsWOX16	NAC	1775	1786	+	12	0
MsWOX16	ERF	1780	1799	+	20	1
MsWOX16	BBR-BPC	1780	1800	+	21	2
MsWOX16	ERF	1781	1801	-	21	0
MsWOX16	MIKC_MADS	1785	1805	+	21	0
MsWOX16	MYB	1786	1806	+	21	1
MsWOX16	AP2	1787	1806	-	20	0
MsWOX16	bZIP	1795	1804	-	10	1
MsWOX16	MYB	1823	1833	-	11	0
MsWOX16	BBR-BPC	1851	1871	+	21	0
MsWOX16	AP2	1856	1875	-	20	0
MsWOX16	MIKC_MADS	1860	1880	+	21	0
MsWOX16	C2H2	1865	1876	-	12	0
MsWOX16	MYB	1891	1909	+	19	0
MsWOX16	MYB	1904	1918	-	15	0
MsWOX16	C2H2	1929	1939	-	11	0
MsWOX16	MIKC_MADS	1976	1996	-	21	0
MsWOX16	Dof	1979	1999	+	21	0
MsWOX16	Dof	1980	2000	-	21	0
MsWOX17	MIKC_MADS	37	57	-	21	0
MsWOX17	AP2	38	57	+	20	0
MsWOX17	TCP	80	92	+	13	0
MsWOX17	MYB	160	178	-	19	0
MsWOX17	MIKC_MADS	208	226	+	19	0
MsWOX17	MIKC_MADS	208	226	-	19	0
MsWOX17	NAC	274	288	+	15	0
MsWOX17	C2H2	280	295	-	16	0
MsWOX17	C2H2	280	296	+	17	0
MsWOX17	MYB	583	597	-	15	0
MsWOX17	MYB	705	723	-	19	0
MsWOX17	MYB	710	722	+	13	0
MsWOX17	NAC	729	750	-	22	0
MsWOX17	ERF	802	821	+	20	0
MsWOX17	WRKY	809	818	+	10	1
MsWOX17	Dof	874	894	+	21	0
MsWOX17	MYB	898	912	-	15	0
MsWOX17	NAC	916	927	-	12	0
MsWOX17	C2H2	939	955	+	17	0
MsWOX17	BBR-BPC	986	1006	+	21	0
MsWOX17	C2H2	992	1002	+	11	1
MsWOX17	C2H2	996	1006	-	11	0
MsWOX17	AP2	1079	1098	+	20	0
MsWOX17	MIKC_MADS	1081	1101	-	21	0
MsWOX17	Dof	1083	1103	+	21	0
MsWOX17	NAC	1230	1241	-	12	0
MsWOX17	MYB	1260	1270	+	11	0
MsWOX17	MYB	1302	1322	-	21	0
MsWOX17	MYB	1392	1412	+	21	0
MsWOX17	MYB	1398	1412	-	15	0
MsWOX17	MYB	1423	1441	-	19	0
MsWOX17	NAC	1451	1469	+	19	0
MsWOX17	MYB	1498	1512	+	15	0
MsWOX17	MYB	1502	1512	-	11	0
MsWOX17	BBR-BPC	1530	1550	-	21	0
MsWOX17	AP2	1551	1570	+	20	0
MsWOX17	BBR-BPC	1551	1571	-	21	0
MsWOX17	bZIP	1604	1615	-	12	0
MsWOX17	bHLH	1644	1657	+	14	0
MsWOX17	MYB	1650	1660	-	11	0
MsWOX17	MIKC_MADS	1671	1689	-	19	0
MsWOX17	MIKC_MADS	1673	1691	+	19	0
MsWOX17	WRKY	1732	1750	-	19	0
MsWOX17	WRKY	1740	1750	+	11	0
MsWOX17	MYB	1762	1782	+	21	0
MsWOX17	MYB	1766	1786	-	21	0
MsWOX17	AP2	1821	1840	-	20	0
MsWOX17	MIKC_MADS	1823	1843	+	21	0
MsWOX17	BBR-BPC	1836	1856	+	21	1
MsWOX17	C2H2	1849	1859	-	11	0
MsWOX18	TCP	120	127	-	8	0
MsWOX18	TCP	120	130	+	11	0
MsWOX18	Dof	132	152	+	21	0
MsWOX18	ERF	179	199	+	21	0
MsWOX18	ERF	181	201	-	21	0
MsWOX18	TCP	183	212	-	30	1
MsWOX18	AP2	216	230	+	15	0
MsWOX18	MIKC_MADS	263	281	-	19	0
MsWOX18	MIKC_MADS	264	278	+	15	0
MsWOX18	BBR-BPC	272	292	-	21	0
MsWOX18	AP2	276	295	+	20	0
MsWOX18	TCP	382	394	+	13	0
MsWOX18	MIKC_MADS	400	418	-	19	0
MsWOX18	MIKC_MADS	401	419	+	19	0
MsWOX18	Dof	424	444	-	21	0
MsWOX18	MIKC_MADS	425	445	+	21	0
MsWOX18	AP2	429	448	-	20	0
MsWOX18	BBR-BPC	430	450	+	21	0
MsWOX18	MYB	481	495	+	15	0
MsWOX18	MYB	598	612	-	15	0
MsWOX18	MIKC_MADS	632	646	-	15	0
MsWOX18	Dof	649	669	-	21	0
MsWOX18	ERF	705	715	+	11	0
MsWOX18	MIKC_MADS	748	759	+	12	0
MsWOX18	NAC	761	769	-	9	0
MsWOX18	C2H2	1044	1054	+	11	0
MsWOX18	bHLH	1091	1101	-	11	0
MsWOX18	MYB	1095	1109	-	15	1
MsWOX18	NAC	1130	1150	-	21	0
MsWOX18	NAC	1132	1150	+	19	0
MsWOX18	MIKC_MADS	1237	1257	-	21	0
MsWOX18	Dof	1244	1264	+	21	0
MsWOX18	AP2	1247	1266	+	20	1
MsWOX18	BBR-BPC	1249	1269	-	21	0
MsWOX18	Dof	1250	1270	-	21	1
MsWOX18	NAC	1303	1317	+	15	0
MsWOX18	bHLH	1305	1319	-	15	0
MsWOX18	bHLH	1305	1325	+	21	0
MsWOX18	Dof	1322	1342	+	21	1
MsWOX18	C2H2	1341	1351	+	11	2
MsWOX18	ERF	1362	1376	+	15	0
MsWOX18	C2H2	1365	1379	+	15	1
MsWOX18	bZIP	1371	1382	+	12	2
MsWOX18	MYB	1423	1437	+	15	0
MsWOX18	BBR-BPC	1424	1444	+	21	1
MsWOX18	WRKY	1440	1458	-	19	0
MsWOX18	WRKY	1448	1458	+	11	0
MsWOX18	MYB	1452	1466	+	15	1
MsWOX18	BBR-BPC	1495	1515	+	21	0
MsWOX18	AP2	1500	1519	-	20	0
MsWOX18	MIKC_MADS	1500	1520	+	21	0
MsWOX18	BBR-BPC	1577	1597	+	21	0
MsWOX18	MYB	1620	1638	+	19	0
MsWOX18	MYB	1623	1637	-	15	0
MsWOX18	MIKC_MADS	1732	1750	+	19	0
MsWOX18	MIKC_MADS	1736	1747	-	12	0
MsWOX18	C2H2	1754	1764	+	11	0
MsWOX18	MIKC_MADS	1757	1777	+	21	1
MsWOX18	Dof	1760	1780	+	21	2
MsWOX18	Dof	1760	1780	-	21	0
MsWOX18	BBR-BPC	1762	1782	+	21	0
MsWOX18	AP2	1763	1782	-	20	0
MsWOX18	MIKC_MADS	1770	1783	-	14	1
MsWOX18	ERF	1779	1799	+	21	0
MsWOX18	MYB	1781	1795	+	15	1
MsWOX18	ERF	1787	1805	-	19	0
MsWOX18	MYB	1814	1834	+	21	0
MsWOX18	C2H2	1817	1827	+	11	1
MsWOX18	MYB	1838	1858	+	21	0
MsWOX18	MYB	1842	1862	-	21	0
MsWOX18	Dof	1853	1873	-	21	1
MsWOX18	C2H2	1854	1864	+	11	0
MsWOX18	AP2	1939	1948	+	10	0
MsWOX19	ERF	51	65	+	15	0
MsWOX19	ERF	55	69	-	15	0
MsWOX19	MYB	74	92	+	19	0
MsWOX19	Dof	189	209	+	21	0
MsWOX19	MIKC_MADS	189	209	+	21	1
MsWOX19	Dof	190	210	-	21	0
MsWOX19	NAC	210	227	+	18	0
MsWOX19	ERF	304	318	+	15	0
MsWOX19	ERF	307	327	-	21	0
MsWOX19	TCP	384	391	-	8	0
MsWOX19	MYB	492	506	+	15	0
MsWOX19	MYB	493	513	-	21	0
MsWOX19	ERF	673	693	+	21	0
MsWOX19	MIKC_MADS	694	714	-	21	0
MsWOX19	C2H2	695	710	-	16	1
MsWOX19	C2H2	695	711	+	17	0
MsWOX19	AP2	700	719	+	20	1
MsWOX19	MYB	757	767	-	11	0
MsWOX19	Dof	772	785	+	14	0
MsWOX19	Dof	857	866	+	10	0
MsWOX19	Dof	868	878	-	11	0
MsWOX19	AP2	935	954	+	20	0
MsWOX19	BBR-BPC	935	955	-	21	0
MsWOX19	MIKC_MADS	1042	1060	+	19	0
MsWOX19	MIKC_MADS	1042	1060	-	19	0
MsWOX19	C2H2	1044	1055	-	12	1
MsWOX19	ERF	1248	1258	+	11	0
MsWOX19	AP2	1294	1314	-	21	0
MsWOX19	TCP	1350	1379	-	30	0
MsWOX19	TCP	1359	1378	+	20	0
MsWOX19	Dof	1408	1428	+	21	0
MsWOX19	Dof	1409	1429	-	21	0
MsWOX19	AP2	1410	1429	-	20	1
MsWOX19	MIKC_MADS	1417	1437	+	21	0
MsWOX19	TCP	1483	1490	+	8	0
MsWOX19	bZIP	1483	1500	-	18	0
MsWOX19	Dof	1576	1596	-	21	0
MsWOX19	NAC	1704	1723	+	20	0
MsWOX19	NAC	1705	1723	-	19	0
MsWOX19	C2H2	1742	1753	-	12	0
MsWOX19	MIKC_MADS	1744	1764	+	21	0
MsWOX19	AP2	1745	1764	-	20	0
MsWOX19	Dof	1747	1767	+	21	0
MsWOX19	Dof	1747	1767	-	21	0
MsWOX19	C2H2	1748	1763	+	16	0
MsWOX19	MIKC_MADS	1756	1769	-	14	0
MsWOX19	BBR-BPC	1812	1832	+	21	0
MsWOX19	AP2	1815	1834	-	20	0
MsWOX19	MIKC_MADS	1815	1835	+	21	0
MsWOX19	bHLH	1838	1858	-	21	0
MsWOX19	bHLH	1839	1859	+	21	0
MsWOX19	MYB	1887	1901	-	15	0
MsWOX19	MYB	1888	1897	+	10	0
MsWOX19	MYB	1920	1940	+	21	0
MsWOX19	MYB	1927	1947	-	21	0
MsWOX19	ERF	1932	1941	+	10	0
MsWOX19	MIKC_MADS	1938	1958	+	21	1
MsWOX19	AP2	1940	1959	-	20	0
MsWOX19	C2H2	1949	1960	-	12	1
MsWOX19	BBR-BPC	1953	1973	+	21	0
MsWOX19	MYB	1989	1999	-	11	0
MsWOX2	AP2	5	25	+	21	0
MsWOX2	AP2	7	21	-	15	0
MsWOX2	MYB	57	77	-	21	0
MsWOX2	C2H2	89	99	-	11	0
MsWOX2	ERF	104	113	-	10	0
MsWOX2	TCP	106	135	+	30	0
MsWOX2	NAC	110	121	-	12	0
MsWOX2	TCP	112	141	-	30	1
MsWOX2	ERF	133	142	-	10	2
MsWOX2	TCP	244	273	-	30	0
MsWOX2	TCP	265	272	+	8	0
MsWOX2	ERF	290	299	+	10	0
MsWOX2	MYB	320	340	+	21	0
MsWOX2	bHLH	393	400	+	8	0
MsWOX2	BBR-BPC	424	444	-	21	0
MsWOX2	Dof	470	490	+	21	0
MsWOX2	AP2	472	491	+	20	1
MsWOX2	Dof	479	499	-	21	0
MsWOX2	MYB	516	528	+	13	0
MsWOX2	MYB	519	533	-	15	0
MsWOX2	MYB	609	627	+	19	0
MsWOX2	MYB	661	679	+	19	0
MsWOX2	MYB	662	682	-	21	0
MsWOX2	bHLH	739	752	+	14	0
MsWOX2	bHLH	741	751	-	11	0
MsWOX2	ERF	745	759	+	15	0
MsWOX2	bZIP	782	799	+	18	0
MsWOX2	bZIP	785	802	-	18	0
MsWOX2	BBR-BPC	793	813	-	21	1
MsWOX2	Dof	795	815	+	21	0
MsWOX2	Dof	796	816	-	21	0
MsWOX2	bHLH	837	851	-	15	0
MsWOX2	bHLH	837	857	+	21	0
MsWOX2	bZIP	848	865	+	18	1
MsWOX2	bZIP	851	868	-	18	0
MsWOX2	bZIP	876	887	-	12	0
MsWOX2	bHLH	900	913	+	14	0
MsWOX2	bHLH	902	912	-	11	0
MsWOX2	C2H2	913	920	-	8	0
MsWOX2	WRKY	939	957	-	19	0
MsWOX2	WRKY	947	957	+	11	0
MsWOX2	Dof	962	982	+	21	0
MsWOX2	Dof	971	991	-	21	0
MsWOX2	MYB	1024	1044	-	21	0
MsWOX2	ERF	1059	1078	+	20	0
MsWOX2	MYB	1060	1074	-	15	0
MsWOX2	ERF	1064	1080	-	17	1
MsWOX2	AP2	1073	1093	-	21	2
MsWOX2	Dof	1103	1112	+	10	0
MsWOX2	Dof	1213	1233	-	21	0
MsWOX2	MIKC_MADS	1220	1233	-	14	1
MsWOX2	MYB	1262	1276	-	15	0
MsWOX2	TCP	1312	1331	+	20	0
MsWOX2	MYB	1314	1324	+	11	1
MsWOX2	TCP	1321	1331	-	11	0
MsWOX2	TCP	1341	1370	-	30	0
MsWOX2	bZIP	1367	1384	+	18	0
MsWOX2	bHLH	1368	1375	+	8	1
MsWOX2	bZIP	1368	1382	-	15	0
MsWOX2	ERF	1368	1387	+	20	0
MsWOX2	TCP	1368	1387	+	20	1
MsWOX2	ERF	1369	1389	-	21	0
MsWOX2	NAC	1370	1380	-	11	1
MsWOX2	NAC	1370	1384	+	15	0
MsWOX2	bZIP	1432	1443	+	12	0
MsWOX2	bZIP	1433	1443	-	11	0
MsWOX2	TCP	1555	1564	-	10	0
MsWOX2	TCP	1620	1629	-	10	0
MsWOX2	TCP	1742	1771	-	30	0
MsWOX2	TCP	1752	1771	+	20	0
MsWOX2	ERF	1780	1796	-	17	0
MsWOX2	ERF	1781	1808	+	28	0
MsWOX2	MYB	1860	1880	-	21	0
MsWOX2	BBR-BPC	1881	1901	+	21	0
MsWOX2	C2H2	1887	1898	-	12	0
MsWOX2	Dof	1887	1907	-	21	1
MsWOX2	AP2	1888	1907	-	20	2
MsWOX2	Dof	1892	1912	+	21	0
MsWOX2	MYB	1936	1948	-	13	0
MsWOX2	MYB	1939	1953	+	15	0
MsWOX20	MYB	15	27	+	13	0
MsWOX20	Dof	15	35	+	21	1
MsWOX20	MYB	286	300	+	15	0
MsWOX20	MIKC_MADS	381	394	-	14	0
MsWOX20	WRKY	427	439	+	13	0
MsWOX20	WRKY	430	437	-	8	0
MsWOX20	NAC	496	510	+	15	0
MsWOX20	NAC	496	513	-	18	0
MsWOX20	MYB	518	532	+	15	0
MsWOX20	MYB	523	533	-	11	0
MsWOX20	NAC	701	715	-	15	0
MsWOX20	NAC	704	715	+	12	0
MsWOX20	MYB	704	718	+	15	1
MsWOX20	MYB	750	760	-	11	0
MsWOX20	bHLH	834	847	+	14	0
MsWOX20	Dof	850	870	+	21	0
MsWOX20	AP2	853	872	+	20	1
MsWOX20	Dof	859	879	-	21	0
MsWOX20	WRKY	960	978	+	19	0
MsWOX20	WRKY	964	976	-	13	0
MsWOX20	MYB	984	1004	+	21	0
MsWOX20	MYB	987	1001	-	15	0
MsWOX20	C2H2	989	996	+	8	0
MsWOX20	MYB	1009	1029	+	21	0
MsWOX20	MYB	1012	1026	-	15	0
MsWOX20	C2H2	1014	1021	+	8	0
MsWOX20	bHLH	1193	1206	-	14	0
MsWOX20	bHLH	1203	1223	+	21	0
MsWOX20	bHLH	1209	1219	-	11	0
MsWOX20	MYB	1227	1237	+	11	0
MsWOX20	ERF	1356	1375	+	20	0
MsWOX20	Dof	1469	1489	-	21	0
MsWOX20	MIKC_MADS	1471	1484	-	14	1
MsWOX20	Dof	1500	1513	-	14	0
MsWOX20	MIKC_MADS	1503	1521	+	19	0
MsWOX20	MIKC_MADS	1549	1567	-	19	0
MsWOX20	MIKC_MADS	1551	1569	+	19	0
MsWOX20	WRKY	1598	1605	+	8	0
MsWOX20	MIKC_MADS	1633	1651	+	19	0
MsWOX20	MIKC_MADS	1634	1646	-	13	0
MsWOX20	Dof	1706	1719	-	14	0
MsWOX20	MIKC_MADS	1708	1722	+	15	0
MsWOX20	MIKC_MADS	1709	1722	-	14	0
MsWOX20	MYB	1769	1789	-	21	0
MsWOX20	BBR-BPC	1775	1795	+	21	0
MsWOX20	C2H2	1795	1805	+	11	0
MsWOX20	MIKC_MADS	1814	1834	+	21	0
MsWOX20	AP2	1817	1836	-	20	0
MsWOX21	Dof	6	16	-	11	0
MsWOX21	MYB	16	28	-	13	0
MsWOX21	MIKC_MADS	38	58	+	21	0
MsWOX21	MYB	56	76	+	21	1
MsWOX21	NAC	59	79	+	21	2
MsWOX21	MYB	121	141	+	21	0
MsWOX21	MYB	128	148	-	21	0
MsWOX21	C2H2	179	196	+	18	0
MsWOX21	NAC	247	265	+	19	0
MsWOX21	MYB	247	267	-	21	0
MsWOX21	ERF	249	259	-	11	1
MsWOX21	WRKY	293	305	+	13	0
MsWOX21	NAC	302	321	+	20	1
MsWOX21	MYB	326	336	-	11	0
MsWOX21	NAC	367	381	+	15	0
MsWOX21	NAC	367	381	-	15	0
MsWOX21	ERF	402	421	+	20	0
MsWOX21	MYB	403	423	+	21	1
MsWOX21	MYB	410	422	-	13	0
MsWOX21	AP2	629	648	+	20	0
MsWOX21	MIKC_MADS	630	650	-	21	0
MsWOX21	MYB	632	652	+	21	0
MsWOX21	AP2	655	674	+	20	0
MsWOX21	MIKC_MADS	656	676	-	21	0
MsWOX21	MYB	658	678	+	21	0
MsWOX21	TCP	738	750	-	13	0
MsWOX21	bZIP	746	760	+	15	0
MsWOX21	bZIP	746	760	-	15	0
MsWOX21	NAC	748	759	-	12	1
MsWOX21	bHLH	757	770	+	14	0
MsWOX21	bHLH	763	771	-	9	0
MsWOX21	NAC	763	782	+	20	0
MsWOX21	bZIP	788	805	+	18	0
MsWOX21	NAC	791	805	-	15	0
MsWOX21	bZIP	791	808	-	18	1
MsWOX21	ERF	791	811	+	21	0
MsWOX21	NAC	793	804	+	12	1
MsWOX21	bHLH	795	808	-	14	0
MsWOX21	ERF	799	813	-	15	1
MsWOX21	ERF	827	836	-	10	0
MsWOX21	WRKY	899	906	-	8	0
MsWOX21	C2H2	916	931	-	16	0
MsWOX21	WRKY	941	948	+	8	0
MsWOX21	NAC	1007	1025	-	19	0
MsWOX21	NAC	1008	1028	+	21	0
MsWOX21	AP2	1015	1034	+	20	1
MsWOX21	BBR-BPC	1123	1143	+	21	0
MsWOX21	MIKC_MADS	1124	1144	+	21	1
MsWOX21	AP2	1128	1147	-	20	0
MsWOX21	ERF	1160	1180	-	21	0
MsWOX21	MYB	1169	1183	+	15	0
MsWOX21	MIKC_MADS	1179	1199	+	21	1
MsWOX21	C2H2	1187	1198	-	12	0
MsWOX21	WRKY	1212	1219	+	8	0
MsWOX21	AP2	1229	1248	-	20	0
MsWOX21	MIKC_MADS	1230	1243	-	14	1
MsWOX21	MYB	1238	1252	-	15	2
MsWOX21	C2H2	1269	1280	-	12	0
MsWOX21	Dof	1301	1314	-	14	0
MsWOX21	WRKY	1312	1319	-	8	1
MsWOX21	MYB	1364	1373	-	10	0
MsWOX21	MYB	1465	1479	+	15	0
MsWOX21	ERF	1512	1532	+	21	0
MsWOX21	WRKY	1581	1588	+	8	0
MsWOX21	MYB	1670	1684	-	15	0
MsWOX21	WRKY	1695	1706	+	12	0
MsWOX21	bHLH	1706	1719	+	14	0
MsWOX21	bHLH	1708	1718	-	11	0
MsWOX21	MYB	1733	1742	+	10	0
MsWOX21	C2H2	1767	1774	+	8	0
MsWOX21	Dof	1979	1999	-	21	0
MsWOX22	NAC	19	30	-	12	0
MsWOX22	ERF	43	52	+	10	0
MsWOX22	MYB	59	79	+	21	0
MsWOX22	MYB	69	83	-	15	0
MsWOX22	NAC	76	95	-	20	1
MsWOX22	Dof	201	219	-	19	0
MsWOX22	bHLH	318	326	+	9	0
MsWOX22	bHLH	318	326	-	9	0
MsWOX22	TCP	368	387	+	20	0
MsWOX22	WRKY	425	437	+	13	0
MsWOX22	WRKY	425	437	-	13	0
MsWOX22	MIKC_MADS	427	447	+	21	0
MsWOX22	BBR-BPC	432	452	+	21	1
MsWOX22	AP2	433	452	-	20	0
MsWOX22	C2H2	468	478	+	11	0
MsWOX22	bHLH	470	483	+	14	1
MsWOX22	bZIP	471	485	+	15	2
MsWOX22	bZIP	471	485	-	15	0
MsWOX22	NAC	473	483	-	11	1
MsWOX22	NAC	473	487	+	15	0
MsWOX22	bHLH	476	484	-	9	0
MsWOX22	ERF	482	509	-	28	1
MsWOX22	MYB	484	502	+	19	0
MsWOX22	C2H2	533	543	+	11	0
MsWOX22	ERF	560	579	+	20	0
MsWOX22	WRKY	561	568	-	8	0
MsWOX22	ERF	565	581	-	17	1
MsWOX22	C2H2	589	599	+	11	0
MsWOX22	MIKC_MADS	679	693	+	15	0
MsWOX22	Dof	690	710	+	21	1
MsWOX22	Dof	691	711	-	21	0
MsWOX22	NAC	767	775	+	9	0
MsWOX22	AP2	789	808	-	20	0
MsWOX22	C2H2	874	884	-	11	0
MsWOX22	MIKC_MADS	882	893	+	12	0
MsWOX22	C2H2	936	951	-	16	0
MsWOX22	C2H2	936	953	+	18	0
MsWOX22	NAC	1014	1028	-	15	0
MsWOX22	bHLH	1036	1049	-	14	0
MsWOX22	MYB	1068	1088	-	21	0
MsWOX22	WRKY	1077	1086	-	10	1
MsWOX22	ERF	1102	1116	+	15	0
MsWOX22	ERF	1104	1122	-	19	0
MsWOX22	bHLH	1107	1127	+	21	0
MsWOX22	C2H2	1114	1129	-	16	0
MsWOX22	C2H2	1114	1130	+	17	0
MsWOX22	MYB	1128	1140	-	13	0
MsWOX22	Dof	1160	1180	+	21	0
MsWOX22	AP2	1210	1229	+	20	0
MsWOX22	Dof	1215	1235	+	21	1
MsWOX22	MIKC_MADS	1215	1235	-	21	0
MsWOX22	AP2	1278	1297	+	20	0
MsWOX22	BBR-BPC	1280	1300	-	21	0
MsWOX22	MIKC_MADS	1283	1303	-	21	1
MsWOX22	Dof	1286	1306	+	21	0
MsWOX22	TCP	1327	1346	+	20	0
MsWOX22	ERF	1339	1346	+	8	1
MsWOX22	bZIP	1378	1395	+	18	0
MsWOX22	bZIP	1379	1393	-	15	0
MsWOX22	MYB	1386	1398	+	13	0
MsWOX22	NAC	1421	1440	+	20	0
MsWOX22	ERF	1452	1471	+	20	0
MsWOX22	ERF	1461	1474	-	14	0
MsWOX22	MYB	1481	1495	-	15	0
MsWOX22	WRKY	1513	1531	+	19	0
MsWOX22	WRKY	1517	1529	-	13	0
MsWOX22	WRKY	1663	1681	-	19	0
MsWOX22	WRKY	1671	1681	+	11	0
MsWOX22	NAC	1688	1702	-	15	0
MsWOX22	ERF	1694	1703	-	10	1
MsWOX22	WRKY	1755	1767	+	13	0
MsWOX22	C2H2	1854	1864	-	11	0
MsWOX22	bZIP	1889	1903	-	15	0
MsWOX22	MIKC_MADS	1945	1958	+	14	0
MsWOX22	AP2	1945	1964	+	20	1
MsWOX22	Dof	1945	1965	+	21	2
MsWOX22	C2H2	1946	1961	-	16	0
MsWOX22	Dof	1946	1966	-	21	1
MsWOX22	MIKC_MADS	1946	1966	-	21	2
MsWOX22	AP2	1968	1987	-	20	0
MsWOX22	Dof	1968	1988	+	21	0
MsWOX22	MIKC_MADS	1968	1988	+	21	1
MsWOX22	Dof	1969	1989	-	21	0
MsWOX23	MYB	65	85	-	21	0
MsWOX23	MYB	113	127	+	15	0
MsWOX23	MYB	113	133	-	21	0
MsWOX23	MYB	135	145	-	11	0
MsWOX23	ERF	232	253	-	22	0
MsWOX23	ERF	234	248	+	15	0
MsWOX23	C2H2	240	254	+	15	1
MsWOX23	MYB	299	319	-	21	0
MsWOX23	AP2	333	353	+	21	0
MsWOX23	MYB	334	354	+	21	1
MsWOX23	AP2	335	349	-	15	0
MsWOX23	ERF	336	356	+	21	0
MsWOX23	MYB	340	360	-	21	0
MsWOX23	Dof	356	376	+	21	0
MsWOX23	MYB	402	414	+	13	0
MsWOX23	C2H2	439	450	+	12	0
MsWOX23	NAC	471	485	+	15	0
MsWOX23	MIKC_MADS	501	521	+	21	0
MsWOX23	AP2	504	523	-	20	0
MsWOX23	Dof	509	529	+	21	0
MsWOX23	Dof	509	529	-	21	0
MsWOX23	MYB	546	558	+	13	0
MsWOX23	Dof	598	611	-	14	0
MsWOX23	MYB	671	681	+	11	0
MsWOX23	BBR-BPC	979	999	+	21	0
MsWOX23	C2H2	1044	1058	+	15	0
MsWOX23	MYB	1090	1104	-	15	0
MsWOX23	BBR-BPC	1151	1171	-	21	0
MsWOX23	NAC	1154	1172	-	19	1
MsWOX23	MIKC_MADS	1158	1178	-	21	2
MsWOX23	AP2	1163	1182	+	20	0
MsWOX23	C2H2	1169	1185	+	17	1
MsWOX23	NAC	1182	1193	+	12	2
MsWOX23	ERF	1227	1246	+	20	0
MsWOX23	MYB	1228	1248	+	21	1
MsWOX23	ERF	1232	1248	-	17	0
MsWOX23	MYB	1239	1249	-	11	1
MsWOX23	Dof	1309	1329	-	21	0
MsWOX23	ERF	1311	1331	+	21	0
MsWOX23	bZIP	1321	1335	+	15	1
MsWOX23	bZIP	1321	1335	-	15	0
MsWOX23	WRKY	1339	1353	-	15	0
MsWOX23	BBR-BPC	1347	1367	+	21	0
MsWOX23	AP2	1374	1394	+	21	0
MsWOX23	C2H2	1379	1393	-	15	0
MsWOX23	NAC	1386	1397	+	12	0
MsWOX23	NAC	1391	1412	-	22	0
MsWOX23	ERF	1395	1409	-	15	1
MsWOX23	AP2	1404	1424	+	21	0
MsWOX23	ERF	1408	1427	+	20	1
MsWOX23	bZIP	1411	1428	+	18	2
MsWOX23	bZIP	1414	1431	-	18	0
MsWOX23	ERF	1415	1436	-	22	1
MsWOX23	ERF	1469	1483	+	15	0
MsWOX23	C2H2	1471	1481	+	11	1
MsWOX23	C2H2	1471	1481	-	11	0
MsWOX23	ERF	1471	1485	-	15	1
MsWOX23	bZIP	1474	1491	+	18	0
MsWOX23	NAC	1474	1493	+	20	1
MsWOX23	NAC	1477	1487	-	11	0
MsWOX23	bZIP	1477	1494	-	18	1
MsWOX23	bHLH	1494	1508	-	15	0
MsWOX23	bHLH	1494	1514	+	21	0
MsWOX23	bZIP	1495	1512	+	18	1
MsWOX23	bZIP	1497	1511	-	15	0
MsWOX23	C2H2	1504	1518	+	15	0
MsWOX23	TCP	1515	1544	+	30	1
MsWOX23	AP2	1523	1537	-	15	0
MsWOX23	MYB	1610	1622	-	13	0
MsWOX23	ERF	1638	1657	+	20	0
MsWOX23	ERF	1647	1659	-	13	0
MsWOX23	ERF	1670	1690	+	21	0
MsWOX23	TCP	1682	1711	+	30	1
MsWOX23	TCP	1760	1772	-	13	0
MsWOX23	ERF	1798	1818	+	21	0
MsWOX23	ERF	1800	1820	-	21	0
MsWOX23	ERF	1854	1881	-	28	0
MsWOX23	ERF	1858	1878	+	21	0
MsWOX23	MIKC_MADS	1891	1902	+	12	0
MsWOX23	Dof	1951	1969	-	19	0
MsWOX24	ERF	39	59	+	21	0
MsWOX24	MYB	40	60	+	21	1
MsWOX24	MYB	46	60	-	15	0
MsWOX24	MYB	85	105	+	21	0
MsWOX24	MYB	91	105	-	15	0
MsWOX24	C2H2	153	163	-	11	0
MsWOX24	MIKC_MADS	183	203	-	21	0
MsWOX24	BBR-BPC	196	216	-	21	1
MsWOX24	AP2	225	244	-	20	0
MsWOX24	ERF	315	325	+	11	0
MsWOX24	ERF	315	327	-	13	0
MsWOX24	MYB	374	388	+	15	0
MsWOX24	bHLH	376	385	+	10	1
MsWOX24	bHLH	376	385	-	10	0
MsWOX24	bZIP	381	392	+	12	0
MsWOX24	bZIP	382	392	-	11	0
MsWOX24	MYB	391	400	-	10	1
MsWOX24	Dof	391	411	+	21	0
MsWOX24	Dof	392	412	-	21	0
MsWOX24	AP2	393	412	-	20	1
MsWOX24	C2H2	398	408	-	11	2
MsWOX24	BBR-BPC	399	419	+	21	0
MsWOX24	MIKC_MADS	400	420	+	21	1
MsWOX24	ERF	415	428	-	14	0
MsWOX24	ERF	415	435	+	21	0
MsWOX24	bZIP	434	445	+	12	1
MsWOX24	MYB	434	448	+	15	2
MsWOX24	bHLH	447	467	-	21	0
MsWOX24	MYB	448	462	-	15	1
MsWOX24	NAC	449	467	-	19	2
MsWOX24	bHLH	452	459	+	8	0
MsWOX24	NAC	453	467	+	15	1
MsWOX24	MYB	460	474	+	15	2
MsWOX24	ERF	493	502	+	10	0
MsWOX24	bHLH	494	502	+	9	1
MsWOX24	bHLH	494	502	-	9	0
MsWOX24	MYB	532	552	+	21	0
MsWOX24	MYB	536	556	-	21	0
MsWOX24	ERF	538	557	+	20	0
MsWOX24	ERF	540	560	-	21	0
MsWOX24	bZIP	551	565	+	15	0
MsWOX24	bZIP	551	565	-	15	0
MsWOX24	MYB	565	579	+	15	0
MsWOX24	MIKC_MADS	631	651	-	21	0
MsWOX24	AP2	632	651	+	20	0
MsWOX24	Dof	634	654	+	21	1
MsWOX24	BBR-BPC	634	654	-	21	0
MsWOX24	Dof	637	657	-	21	1
MsWOX24	bHLH	660	674	-	15	0
MsWOX24	bHLH	660	680	+	21	0
MsWOX24	bZIP	661	678	+	18	1
MsWOX24	bZIP	664	681	-	18	0
MsWOX24	Dof	691	711	-	21	0
MsWOX24	MYB	824	836	+	13	0
MsWOX24	MYB	827	841	-	15	0
MsWOX24	ERF	830	844	+	15	0
MsWOX24	ERF	832	846	-	15	0
MsWOX24	C2H2	897	907	+	11	0
MsWOX24	MYB	996	1010	+	15	0
MsWOX24	MYB	1092	1106	-	15	0
MsWOX24	MYB	1182	1196	-	15	0
MsWOX24	bHLH	1205	1218	-	14	0
MsWOX24	Dof	1217	1237	-	21	1
MsWOX24	Dof	1219	1239	+	21	0
MsWOX24	MIKC_MADS	1221	1241	+	21	1
MsWOX24	AP2	1223	1242	-	20	0
MsWOX24	MIKC_MADS	1228	1246	-	19	1
MsWOX24	MYB	1250	1264	-	15	0
MsWOX24	NAC	1361	1375	-	15	0
MsWOX24	ERF	1372	1392	+	21	0
MsWOX24	MIKC_MADS	1407	1418	+	12	0
MsWOX24	Dof	1409	1429	+	21	1
MsWOX24	Dof	1410	1430	-	21	0
MsWOX24	ERF	1414	1423	-	10	1
MsWOX24	NAC	1502	1520	+	19	0
MsWOX24	NAC	1502	1522	-	21	0
MsWOX24	AP2	1596	1615	-	20	0
MsWOX24	MIKC_MADS	1598	1618	+	21	0
MsWOX24	Dof	1835	1855	+	21	0
MsWOX24	Dof	1836	1856	-	21	0
MsWOX24	WRKY	1890	1902	+	13	0
MsWOX24	WRKY	1892	1899	-	8	0
MsWOX24	C2H2	1976	1986	+	11	0
MsWOX25	ERF	8	22	-	15	0
MsWOX25	WRKY	33	45	+	13	0
MsWOX25	WRKY	33	45	-	13	0
MsWOX25	ERF	37	51	-	15	1
MsWOX25	BBR-BPC	54	74	-	21	0
MsWOX25	NAC	60	81	-	22	1
MsWOX25	NAC	72	86	+	15	0
MsWOX25	MYB	98	112	+	15	0
MsWOX25	AP2	191	205	+	15	0
MsWOX25	C2H2	206	213	+	8	0
MsWOX25	MYB	327	337	-	11	0
MsWOX25	WRKY	379	386	+	8	0
MsWOX25	bHLH	411	431	+	21	0
MsWOX25	bHLH	419	427	-	9	0
MsWOX25	bHLH	443	456	-	14	0
MsWOX25	bHLH	444	454	+	11	0
MsWOX25	MYB	502	516	+	15	0
MsWOX25	MYB	502	516	-	15	0
MsWOX25	MYB	544	564	+	21	0
MsWOX25	TCP	548	558	-	11	0
MsWOX25	MYB	554	568	-	15	1
MsWOX25	NAC	661	669	-	9	0
MsWOX25	Dof	778	798	+	21	0
MsWOX25	WRKY	786	798	-	13	0
MsWOX25	WRKY	788	798	+	11	0
MsWOX25	WRKY	836	848	+	13	0
MsWOX25	AP2	868	888	+	21	0
MsWOX25	bHLH	1025	1034	+	10	0
MsWOX25	bHLH	1027	1034	-	8	0
MsWOX25	MIKC_MADS	1101	1112	+	12	0
MsWOX25	MYB	1171	1183	+	13	0
MsWOX25	WRKY	1211	1218	-	8	0
MsWOX25	AP2	1212	1231	+	20	0
MsWOX25	AP2	1241	1260	+	20	0
MsWOX25	ERF	1366	1375	-	10	0
MsWOX25	MYB	1368	1378	+	11	0
MsWOX25	ERF	1414	1433	+	20	0
MsWOX25	ERF	1422	1436	-	15	0
MsWOX25	MYB	1463	1475	+	13	0
MsWOX25	MIKC_MADS	1486	1506	+	21	0
MsWOX25	AP2	1489	1508	-	20	0
MsWOX25	Dof	1542	1562	-	21	0
MsWOX25	AP2	1543	1562	-	20	1
MsWOX25	MIKC_MADS	1544	1564	+	21	0
MsWOX25	BBR-BPC	1571	1591	-	21	0
MsWOX25	MYB	1597	1606	-	10	0
MsWOX25	Dof	1630	1650	+	21	0
MsWOX25	MIKC_MADS	1633	1653	+	21	1
MsWOX25	NAC	1663	1681	+	19	0
MsWOX25	NAC	1663	1681	-	19	0
MsWOX25	MIKC_MADS	1727	1747	+	21	0
MsWOX25	Dof	1731	1751	-	21	0
MsWOX25	C2H2	1741	1757	-	17	1
MsWOX25	Dof	1742	1762	+	21	0
MsWOX25	BBR-BPC	1743	1763	+	21	1
MsWOX25	AP2	1748	1767	-	20	0
MsWOX25	MIKC_MADS	1751	1764	-	14	1
MsWOX25	C2H2	1763	1779	-	17	2
MsWOX25	MIKC_MADS	1816	1836	+	21	0
MsWOX25	C2H2	1894	1905	-	12	0
MsWOX26	MIKC_MADS	33	51	-	19	0
MsWOX26	MIKC_MADS	36	49	+	14	0
MsWOX26	MIKC_MADS	85	103	-	19	0
MsWOX26	MIKC_MADS	87	105	+	19	0
MsWOX26	MIKC_MADS	126	144	-	19	0
MsWOX26	MIKC_MADS	127	141	+	15	0
MsWOX26	ERF	139	166	-	28	0
MsWOX26	ERF	143	163	+	21	0
MsWOX26	MYB	187	201	-	15	0
MsWOX26	MYB	199	213	+	15	0
MsWOX26	bZIP	277	291	-	15	0
MsWOX26	WRKY	417	426	+	10	0
MsWOX26	WRKY	418	427	-	10	0
MsWOX26	MYB	418	428	+	11	0
MsWOX26	MYB	976	990	+	15	0
MsWOX26	ERF	1145	1165	+	21	0
MsWOX26	C2H2	1151	1161	+	11	1
MsWOX26	bZIP	1152	1166	+	15	2
MsWOX26	bZIP	1152	1166	-	15	0
MsWOX26	bHLH	1168	1181	-	14	0
MsWOX26	bHLH	1169	1182	+	14	0
MsWOX26	bHLH	1197	1206	+	10	0
MsWOX26	bHLH	1197	1206	-	10	0
MsWOX26	AP2	1277	1297	+	21	0
MsWOX26	Dof	1436	1456	+	21	0
MsWOX26	Dof	1471	1491	+	21	0
MsWOX26	AP2	1473	1492	+	20	1
MsWOX26	MIKC_MADS	1474	1494	-	21	0
MsWOX26	MIKC_MADS	1476	1489	+	14	0
MsWOX26	Dof	1477	1497	-	21	0
MsWOX26	MIKC_MADS	1525	1543	-	19	0
MsWOX26	bHLH	1542	1555	-	14	1
MsWOX26	bHLH	1550	1564	+	15	0
MsWOX26	TCP	1607	1636	-	30	0
MsWOX26	TCP	1617	1636	+	20	0
MsWOX26	TCP	1640	1647	+	8	0
MsWOX26	TCP	1653	1682	+	30	0
MsWOX26	MYB	1654	1668	-	15	0
MsWOX26	MYB	1705	1723	+	19	0
MsWOX26	BBR-BPC	1728	1748	+	21	0
MsWOX26	MIKC_MADS	1737	1757	+	21	1
MsWOX26	C2H2	1738	1749	-	12	0
MsWOX26	AP2	1741	1760	-	20	1
MsWOX26	MIKC_MADS	1790	1802	+	13	0
MsWOX26	Dof	1821	1830	-	10	0
MsWOX26	ERF	1842	1862	-	21	0
MsWOX26	Dof	1864	1884	+	21	0
MsWOX26	Dof	1865	1885	-	21	0
MsWOX26	AP2	1869	1888	-	20	1
MsWOX26	MIKC_MADS	1874	1887	-	14	2
MsWOX26	C2H2	1876	1895	-	20	3
MsWOX26	MIKC_MADS	1876	1896	+	21	0
MsWOX26	Dof	1900	1920	-	21	0
MsWOX26	BBR-BPC	1902	1922	+	21	0
MsWOX26	MIKC_MADS	1903	1923	+	21	1
MsWOX26	AP2	1909	1928	-	20	0
MsWOX26	MYB	1964	1978	-	15	0
MsWOX26	MIKC_MADS	1976	1989	+	14	0
MsWOX27	NAC	14	32	+	19	0
MsWOX27	NAC	15	31	-	17	0
MsWOX27	MYB	390	402	+	13	0
MsWOX27	TCP	576	588	+	13	0
MsWOX27	C2H2	692	699	-	8	0
MsWOX27	MYB	758	767	-	10	0
MsWOX27	Dof	761	781	-	21	1
MsWOX27	Dof	889	899	-	11	0
MsWOX27	MYB	922	940	+	19	0
MsWOX27	MYB	923	935	-	13	0
MsWOX27	Dof	945	955	-	11	0
MsWOX27	MYB	1049	1063	+	15	0
MsWOX27	NAC	1095	1115	-	21	0
MsWOX27	NAC	1097	1115	+	19	0
MsWOX27	C2H2	1155	1170	-	16	0
MsWOX27	C2H2	1155	1171	+	17	0
MsWOX27	ERF	1170	1184	+	15	1
MsWOX27	ERF	1172	1186	-	15	0
MsWOX27	bZIP	1189	1198	+	10	0
MsWOX27	TCP	1191	1203	-	13	0
MsWOX27	TCP	1192	1201	+	10	0
MsWOX27	MIKC_MADS	1210	1221	-	12	0
MsWOX27	MYB	1245	1265	+	21	0
MsWOX27	MYB	1255	1269	-	15	0
MsWOX27	MYB	1276	1286	+	11	0
MsWOX27	MYB	1277	1297	-	21	0
MsWOX27	ERF	1313	1323	-	11	0
MsWOX27	Dof	1329	1349	+	21	0
MsWOX27	MIKC_MADS	1330	1350	-	21	0
MsWOX27	MYB	1375	1384	+	10	0
MsWOX27	Dof	1479	1499	+	21	0
MsWOX27	Dof	1480	1500	-	21	0
MsWOX27	MYB	1483	1497	+	15	0
MsWOX27	MYB	1483	1503	-	21	0
MsWOX27	MIKC_MADS	1485	1505	+	21	0
MsWOX27	Dof	1652	1672	-	21	0
MsWOX27	AP2	1653	1672	-	20	1
MsWOX27	MIKC_MADS	1655	1675	+	21	0
MsWOX27	AP2	1695	1714	-	20	0
MsWOX27	MYB	1698	1718	-	21	1
MsWOX27	Dof	1700	1720	+	21	0
MsWOX27	Dof	1700	1720	-	21	0
MsWOX27	MYB	1703	1717	+	15	0
MsWOX27	BBR-BPC	1708	1728	+	21	1
MsWOX27	MIKC_MADS	1713	1733	+	21	2
MsWOX27	MIKC_MADS	1722	1735	-	14	0
MsWOX27	MYB	1840	1854	-	15	0
MsWOX27	NAC	1914	1928	+	15	0
MsWOX27	NAC	1914	1932	-	19	0
MsWOX27	MIKC_MADS	1962	1976	-	15	0
MsWOX28	MIKC_MADS	8	28	-	21	0
MsWOX28	MYB	25	45	+	21	0
MsWOX28	bHLH	163	171	+	9	0
MsWOX28	bHLH	163	172	-	10	0
MsWOX28	MIKC_MADS	325	345	-	21	0
MsWOX28	C2H2	326	342	+	17	0
MsWOX28	MIKC_MADS	332	350	+	19	1
MsWOX28	MYB	334	348	+	15	2
MsWOX28	MIKC_MADS	470	490	+	21	0
MsWOX28	MIKC_MADS	478	491	-	14	0
MsWOX28	MIKC_MADS	509	527	-	19	0
MsWOX28	MIKC_MADS	511	529	+	19	0
MsWOX28	MYB	513	527	+	15	1
MsWOX28	MIKC_MADS	539	559	-	21	0
MsWOX28	MIKC_MADS	644	657	+	14	0
MsWOX28	Dof	650	670	+	21	1
MsWOX28	TCP	734	753	-	20	0
MsWOX28	Dof	1040	1050	-	11	0
MsWOX28	ERF	1068	1088	+	21	0
MsWOX28	TCP	1081	1090	-	10	0
MsWOX28	ERF	1101	1110	+	10	0
MsWOX28	AP2	1107	1126	+	20	1
MsWOX28	MIKC_MADS	1108	1128	-	21	0
MsWOX28	C2H2	1115	1131	+	17	0
MsWOX28	AP2	1155	1174	+	20	0
MsWOX28	ERF	1159	1179	+	21	1
MsWOX28	ERF	1161	1180	-	20	0
MsWOX28	C2H2	1178	1188	+	11	0
MsWOX28	NAC	1263	1280	-	18	0
MsWOX28	WRKY	1265	1283	-	19	1
MsWOX28	WRKY	1273	1283	+	11	0
MsWOX28	NAC	1583	1597	-	15	0
MsWOX28	bHLH	1675	1685	-	11	0
MsWOX28	C2H2	1721	1731	+	11	0
MsWOX28	WRKY	1736	1754	+	19	0
MsWOX28	WRKY	1740	1752	-	13	0
MsWOX28	MYB	1767	1776	-	10	0
MsWOX28	ERF	1817	1831	+	15	0
MsWOX28	bZIP	1821	1835	+	15	1
MsWOX28	bZIP	1821	1835	-	15	0
MsWOX28	MYB	1926	1940	-	15	0
MsWOX29	C2H2	39	58	+	20	0
MsWOX29	MYB	90	104	-	15	0
MsWOX29	MYB	100	120	+	21	0
MsWOX29	MYB	104	124	-	21	0
MsWOX29	C2H2	124	134	+	11	0
MsWOX29	MIKC_MADS	199	217	-	19	0
MsWOX29	MIKC_MADS	200	214	+	15	0
MsWOX29	Dof	278	291	-	14	0
MsWOX29	MIKC_MADS	281	301	+	21	0
MsWOX29	ERF	393	411	-	19	0
MsWOX29	bZIP	427	441	-	15	0
MsWOX29	bZIP	431	440	+	10	0
MsWOX29	C2H2	503	510	-	8	0
MsWOX29	C2H2	548	565	-	18	0
MsWOX29	C2H2	550	565	+	16	0
MsWOX29	bHLH	612	625	+	14	0
MsWOX29	C2H2	691	701	-	11	0
MsWOX29	C2H2	758	765	-	8	0
MsWOX29	ERF	828	849	+	22	0
MsWOX29	ERF	833	847	-	15	0
MsWOX29	TCP	858	887	-	30	0
MsWOX29	bZIP	880	890	-	11	1
MsWOX29	MIKC_MADS	950	970	+	21	0
MsWOX29	BBR-BPC	951	971	+	21	1
MsWOX29	C2H2	952	969	-	18	0
MsWOX29	C2H2	976	987	-	12	0
MsWOX29	MYB	979	993	+	15	0
MsWOX29	MYB	979	999	-	21	0
MsWOX29	bZIP	1038	1055	+	18	0
MsWOX29	bZIP	1041	1058	-	18	0
MsWOX29	C2H2	1169	1185	-	17	0
MsWOX29	bZIP	1201	1211	+	11	0
MsWOX29	Dof	1233	1246	-	14	0
MsWOX29	AP2	1547	1566	-	20	0
MsWOX29	MIKC_MADS	1554	1567	-	14	1
MsWOX29	ERF	1621	1640	+	20	0
MsWOX29	AP2	1625	1645	+	21	1
MsWOX29	ERF	1634	1648	-	15	0
MsWOX29	bZIP	1640	1650	+	11	0
MsWOX29	bHLH	1725	1738	+	14	0
MsWOX29	bHLH	1727	1737	-	11	0
MsWOX29	NAC	1730	1744	+	15	0
MsWOX29	NAC	1730	1746	-	17	0
MsWOX29	Dof	1763	1781	+	19	0
MsWOX29	C2H2	1825	1835	-	11	0
MsWOX29	ERF	1829	1847	+	19	0
MsWOX29	MYB	1835	1855	-	21	0
MsWOX29	ERF	1836	1856	-	21	1
MsWOX29	AP2	1897	1906	+	10	0
MsWOX3	Dof	49	69	+	21	0
MsWOX3	AP2	73	92	+	20	0
MsWOX3	MIKC_MADS	73	93	-	21	0
MsWOX3	bZIP	122	136	-	15	0
MsWOX3	MYB	123	137	-	15	1
MsWOX3	MYB	137	157	+	21	0
MsWOX3	MYB	196	210	+	15	0
MsWOX3	MYB	201	221	-	21	0
MsWOX3	AP2	430	449	+	20	0
MsWOX3	MYB	470	490	-	21	0
MsWOX3	bZIP	480	491	+	12	0
MsWOX3	MIKC_MADS	496	516	+	21	0
MsWOX3	BBR-BPC	499	519	+	21	1
MsWOX3	NAC	509	527	-	19	0
MsWOX3	Dof	517	537	+	21	0
MsWOX3	BBR-BPC	519	539	-	21	0
MsWOX3	AP2	530	549	+	20	0
MsWOX3	Dof	550	570	+	21	0
MsWOX3	MIKC_MADS	556	568	+	13	1
MsWOX3	MIKC_MADS	556	570	-	15	0
MsWOX3	C2H2	608	627	-	20	0
MsWOX3	C2H2	612	627	+	16	0
MsWOX3	MYB	663	683	-	21	0
MsWOX3	MYB	806	826	+	21	0
MsWOX3	MYB	810	830	-	21	0
MsWOX3	MIKC_MADS	891	911	-	21	0
MsWOX3	Dof	893	913	+	21	0
MsWOX3	MYB	899	908	+	10	1
MsWOX3	MIKC_MADS	900	913	+	14	2
MsWOX3	AP2	901	920	+	20	3
MsWOX3	BBR-BPC	909	929	-	21	0
MsWOX3	MYB	956	974	-	19	0
MsWOX3	MYB	959	969	+	11	0
MsWOX3	TCP	967	979	+	13	1
MsWOX3	TCP	1038	1057	+	20	0
MsWOX3	bZIP	1073	1080	+	8	0
MsWOX3	bZIP	1073	1080	-	8	0
MsWOX3	C2H2	1077	1087	+	11	0
MsWOX3	C2H2	1077	1087	-	11	0
MsWOX3	MYB	1394	1414	+	21	0
MsWOX3	MYB	1403	1417	-	15	0
MsWOX3	MYB	1508	1522	+	15	0
MsWOX3	NAC	1547	1559	+	13	0
MsWOX3	NAC	1547	1559	-	13	0
MsWOX3	bZIP	1555	1562	+	8	0
MsWOX3	bZIP	1555	1562	-	8	0
MsWOX3	bHLH	1600	1610	-	11	0
MsWOX3	C2H2	1651	1666	+	16	0
MsWOX3	TCP	1680	1709	-	30	0
MsWOX3	TCP	1689	1708	+	20	0
MsWOX3	ERF	1696	1705	+	10	1
MsWOX3	Dof	1737	1755	+	19	0
MsWOX3	MIKC_MADS	1755	1773	-	19	0
MsWOX3	MIKC_MADS	1757	1775	+	19	0
MsWOX3	ERF	1914	1928	-	15	0
MsWOX3	ERF	1925	1945	+	21	0
MsWOX3	ERF	1930	1944	-	15	0
MsWOX3	MIKC_MADS	1971	1991	+	21	0
MsWOX3	C2H2	1976	1995	-	20	0
MsWOX3	AP2	1979	1998	-	20	1
MsWOX3	C2H2	1980	1995	+	16	0
MsWOX30	AP2	136	145	+	10	0
MsWOX30	MYB	150	160	-	11	0
MsWOX30	WRKY	159	171	+	13	0
MsWOX30	WRKY	161	168	-	8	0
MsWOX30	MYB	204	218	+	15	0
MsWOX30	bZIP	258	269	+	12	0
MsWOX30	bZIP	269	279	+	11	0
MsWOX30	AP2	302	322	-	21	0
MsWOX30	TCP	315	322	-	8	1
MsWOX30	WRKY	357	375	+	19	0
MsWOX30	WRKY	361	373	-	13	0
MsWOX30	AP2	394	413	+	20	0
MsWOX30	BBR-BPC	396	416	-	21	0
MsWOX30	C2H2	398	408	+	11	0
MsWOX30	C2H2	398	408	-	11	0
MsWOX30	MIKC_MADS	399	419	-	21	1
MsWOX30	Dof	457	477	+	21	0
MsWOX30	Dof	607	627	-	21	0
MsWOX30	Dof	652	665	-	14	0
MsWOX30	MIKC_MADS	652	670	+	19	0
MsWOX30	MIKC_MADS	652	670	-	19	0
MsWOX30	Dof	829	847	+	19	0
MsWOX30	C2H2	969	985	+	17	0
MsWOX30	MIKC_MADS	1002	1022	-	21	0
MsWOX30	Dof	1003	1023	+	21	0
MsWOX30	AP2	1009	1028	+	20	1
MsWOX30	BBR-BPC	1009	1029	-	21	0
MsWOX30	C2H2	1101	1118	-	18	0
MsWOX30	MYB	1317	1331	+	15	0
MsWOX30	Dof	1347	1367	+	21	0
MsWOX30	MYB	1566	1580	-	15	0
MsWOX30	MYB	1608	1622	-	15	0
MsWOX30	Dof	1738	1758	-	21	0
MsWOX30	Dof	1761	1781	+	21	0
MsWOX30	Dof	1770	1790	-	21	0
MsWOX30	C2H2	1911	1922	-	12	0
MsWOX30	MIKC_MADS	1911	1931	+	21	0
MsWOX30	BBR-BPC	1912	1932	+	21	1
MsWOX30	AP2	1931	1950	-	20	0
MsWOX30	MIKC_MADS	1936	1956	+	21	0
MsWOX30	BBR-BPC	1977	1997	+	21	0
MsWOX31	Dof	219	228	-	10	0
MsWOX31	WRKY	330	348	+	19	0
MsWOX31	Dof	331	344	+	14	1
MsWOX31	WRKY	334	346	-	13	0
MsWOX31	AP2	374	388	+	15	0
MsWOX31	MYB	376	388	+	13	1
MsWOX31	MYB	437	451	+	15	0
MsWOX31	ERF	471	490	+	20	0
MsWOX31	MYB	472	492	+	21	1
MsWOX31	MYB	483	495	-	13	0
MsWOX31	AP2	491	500	-	10	1
MsWOX31	MYB	494	506	+	13	0
MsWOX31	WRKY	507	519	+	13	0
MsWOX31	WRKY	509	518	-	10	0
MsWOX31	bZIP	509	520	+	12	0
MsWOX31	C2H2	578	585	+	8	0
MsWOX31	MYB	604	616	+	13	0
MsWOX31	WRKY	612	630	-	19	0
MsWOX31	MYB	721	733	+	13	0
MsWOX31	MIKC_MADS	756	774	-	19	0
MsWOX31	MIKC_MADS	757	771	+	15	0
MsWOX31	ERF	774	788	+	15	0
MsWOX31	NAC	784	803	-	20	0
MsWOX31	NAC	785	799	+	15	0
MsWOX31	bZIP	821	831	+	11	0
MsWOX31	bZIP	822	831	-	10	0
MsWOX31	AP2	886	906	+	21	0
MsWOX31	MYB	893	903	+	11	1
MsWOX31	MIKC_MADS	983	994	-	12	0
MsWOX31	MYB	1008	1028	+	21	0
MsWOX31	ERF	1013	1032	+	20	1
MsWOX31	MYB	1015	1035	-	21	0
MsWOX31	ERF	1018	1032	-	15	1
MsWOX31	MIKC_MADS	1031	1043	+	13	0
MsWOX31	MIKC_MADS	1031	1045	-	15	0
MsWOX31	MYB	1086	1106	+	21	0
MsWOX31	MYB	1093	1113	-	21	0
MsWOX31	ERF	1097	1117	+	21	0
MsWOX31	ERF	1102	1118	-	17	0
MsWOX31	ERF	1121	1141	+	21	0
MsWOX31	bZIP	1134	1143	-	10	0
MsWOX31	MYB	1141	1150	+	10	0
MsWOX31	C2H2	1161	1168	-	8	0
MsWOX31	MYB	1204	1214	+	11	0
MsWOX31	MYB	1217	1231	-	15	0
MsWOX31	bHLH	1290	1297	-	8	0
MsWOX31	C2H2	1410	1424	+	15	0
MsWOX31	TCP	1415	1425	-	11	0
MsWOX31	TCP	1416	1425	+	10	0
MsWOX31	bHLH	1420	1430	+	11	1
MsWOX31	C2H2	1524	1534	-	11	0
MsWOX31	MYB	1537	1551	+	15	0
MsWOX31	MYB	1542	1554	-	13	0
MsWOX31	NAC	1571	1581	-	11	0
MsWOX31	NAC	1571	1585	+	15	0
MsWOX31	BBR-BPC	1601	1621	+	21	0
MsWOX31	MIKC_MADS	1630	1650	-	21	0
MsWOX31	C2H2	1631	1646	-	16	1
MsWOX31	C2H2	1631	1647	+	17	0
MsWOX31	TCP	1662	1681	+	20	0
MsWOX31	Dof	1727	1747	+	21	0
MsWOX31	Dof	1728	1748	-	21	0
MsWOX31	NAC	1770	1781	-	12	0
MsWOX31	AP2	1816	1835	+	20	0
MsWOX31	C2H2	1822	1837	-	16	0
MsWOX31	C2H2	1822	1838	+	17	0
MsWOX31	MIKC_MADS	1822	1842	-	21	0
MsWOX31	MIKC_MADS	1871	1882	+	12	0
MsWOX31	AP2	1872	1892	-	21	0
MsWOX31	AP2	1876	1890	+	15	0
MsWOX31	MYB	1880	1894	+	15	1
MsWOX31	ERF	1883	1892	-	10	0
MsWOX31	ERF	1885	1892	+	8	0
MsWOX31	TCP	1889	1918	-	30	0
MsWOX31	MYB	1893	1907	-	15	1
MsWOX31	MYB	1894	1903	+	10	0
MsWOX31	MYB	1908	1926	+	19	0
MsWOX31	MYB	1909	1929	-	21	0
MsWOX31	C2H2	1923	1934	-	12	1
MsWOX31	Dof	1923	1941	-	19	2
MsWOX31	MIKC_MADS	1923	1943	+	21	0
MsWOX31	AP2	1926	1945	-	20	0
MsWOX31	Dof	1926	1946	+	21	0
MsWOX31	MIKC_MADS	1934	1947	-	14	0
MsWOX31	C2H2	1944	1955	-	12	1
MsWOX32	C2H2	86	100	+	15	0
MsWOX32	Dof	184	204	+	21	0
MsWOX32	ERF	326	340	-	15	0
MsWOX32	C2H2	472	487	+	16	0
MsWOX32	MYB	560	572	+	13	0
MsWOX32	NAC	571	582	+	12	1
MsWOX32	TCP	649	661	-	13	0
MsWOX32	Dof	699	719	-	21	0
MsWOX32	Dof	724	744	+	21	0
MsWOX32	Dof	725	745	-	21	0
MsWOX32	C2H2	731	741	-	11	1
MsWOX32	MIKC_MADS	734	754	+	21	0
MsWOX32	BBR-BPC	737	757	+	21	1
MsWOX32	Dof	1052	1072	+	21	0
MsWOX32	TCP	1110	1120	+	11	0
MsWOX32	MIKC_MADS	1220	1233	+	14	0
MsWOX32	WRKY	1336	1347	+	12	0
MsWOX32	WRKY	1336	1348	-	13	0
MsWOX32	MYB	1340	1360	+	21	0
MsWOX32	MYB	1344	1364	-	21	0
MsWOX32	MIKC_MADS	1543	1563	-	21	0
MsWOX32	AP2	1546	1565	+	20	0
MsWOX32	MYB	1548	1562	+	15	1
MsWOX32	MYB	1603	1617	-	15	0
MsWOX32	MYB	1664	1676	-	13	0
MsWOX32	Dof	1680	1700	+	21	0
MsWOX32	Dof	1686	1706	-	21	0
MsWOX32	ERF	1705	1724	+	20	0
MsWOX32	ERF	1710	1726	-	17	0
MsWOX32	NAC	1718	1737	+	20	0
MsWOX32	BBR-BPC	1739	1759	-	21	0
MsWOX32	WRKY	1764	1782	-	19	0
MsWOX32	WRKY	1772	1782	+	11	0
MsWOX32	ERF	1775	1787	-	13	0
MsWOX32	MYB	1778	1790	-	13	1
MsWOX32	ERF	1779	1788	+	10	0
MsWOX32	MIKC_MADS	1780	1794	+	15	1
MsWOX32	MIKC_MADS	1782	1794	-	13	0
MsWOX32	Dof	1783	1793	-	11	1
MsWOX32	BBR-BPC	1840	1860	+	21	0
MsWOX32	AP2	1843	1862	-	20	0
MsWOX32	MIKC_MADS	1843	1863	+	21	0
MsWOX32	WRKY	1950	1962	-	13	0
MsWOX32	AP2	1972	1991	+	20	0
MsWOX33	MYB	50	64	-	15	0
MsWOX33	ERF	87	114	-	28	0
MsWOX33	ERF	88	108	+	21	0
MsWOX33	MYB	203	217	+	15	0
MsWOX33	ERF	210	223	+	14	1
MsWOX33	Dof	302	322	+	21	0
MsWOX33	Dof	308	328	-	21	0
MsWOX33	MYB	449	463	+	15	0
MsWOX33	TCP	524	553	+	30	0
MsWOX33	TCP	525	532	-	8	0
MsWOX33	MYB	641	650	-	10	0
MsWOX33	AP2	652	671	-	20	0
MsWOX33	MYB	704	718	+	15	0
MsWOX33	bHLH	723	733	-	11	0
MsWOX33	MYB	766	776	-	11	0
MsWOX33	bZIP	793	810	+	18	0
MsWOX33	TCP	795	814	+	20	1
MsWOX33	bHLH	799	808	+	10	2
MsWOX33	bHLH	799	808	-	10	0
MsWOX33	TCP	804	812	-	9	1
MsWOX33	bHLH	840	850	+	11	0
MsWOX33	MIKC_MADS	857	877	+	21	0
MsWOX33	BBR-BPC	860	880	+	21	1
MsWOX33	AP2	863	882	-	20	0
MsWOX33	Dof	863	883	+	21	0
MsWOX33	Dof	864	884	-	21	0
MsWOX33	MIKC_MADS	871	884	-	14	1
MsWOX33	C2H2	877	888	-	12	2
MsWOX33	MIKC_MADS	904	922	+	19	0
MsWOX33	MIKC_MADS	904	922	-	19	0
MsWOX33	ERF	914	941	-	28	1
MsWOX33	ERF	926	942	+	17	0
MsWOX33	TCP	946	958	-	13	0
MsWOX33	MYB	954	974	-	21	1
MsWOX33	Dof	959	977	+	19	0
MsWOX33	NAC	1025	1043	-	19	0
MsWOX33	NAC	1029	1043	+	15	0
MsWOX33	bHLH	1471	1484	-	14	0
MsWOX33	bHLH	1472	1482	+	11	0
MsWOX33	NAC	1507	1518	-	12	0
MsWOX33	MYB	1540	1554	-	15	0
MsWOX33	bZIP	1556	1573	-	18	0
MsWOX33	MYB	1748	1762	+	15	0
MsWOX33	WRKY	1757	1766	+	10	1
MsWOX33	Dof	1777	1790	-	14	0
MsWOX33	ERF	1894	1913	+	20	0
MsWOX33	MYB	1894	1914	+	21	1
MsWOX33	MYB	1898	1918	-	21	0
MsWOX33	TCP	1921	1931	-	11	0
MsWOX33	TCP	1922	1931	+	10	0
MsWOX33	AP2	1938	1957	-	20	0
MsWOX33	MIKC_MADS	1938	1958	+	21	0
MsWOX33	BBR-BPC	1939	1959	+	21	1
MsWOX34	bHLH	15	25	-	11	0
MsWOX34	MIKC_MADS	90	104	+	15	0
MsWOX34	MIKC_MADS	92	104	-	13	0
MsWOX34	C2H2	283	293	+	11	0
MsWOX34	MYB	288	298	-	11	0
MsWOX34	MYB	288	302	+	15	0
MsWOX34	MYB	361	381	+	21	0
MsWOX34	WRKY	549	561	+	13	0
MsWOX34	WRKY	549	561	-	13	0
MsWOX34	bHLH	632	645	-	14	0
MsWOX34	bHLH	633	643	+	11	0
MsWOX34	bZIP	701	715	+	15	0
MsWOX34	NAC	792	813	+	22	0
MsWOX34	TCP	801	813	+	13	1
MsWOX34	TCP	827	839	-	13	0
MsWOX34	NAC	830	841	-	12	1
MsWOX34	ERF	831	851	+	21	0
MsWOX34	MYB	839	849	+	11	1
MsWOX34	ERF	841	855	-	15	0
MsWOX34	MYB	866	884	-	19	0
MsWOX34	Dof	903	923	+	21	0
MsWOX34	Dof	909	929	-	21	0
MsWOX34	ERF	940	967	-	28	0
MsWOX34	ERF	944	964	+	21	0
MsWOX34	MYB	963	983	+	21	1
MsWOX34	NAC	979	997	-	19	0
MsWOX34	MYB	1077	1097	+	21	0
MsWOX34	MYB	1099	1119	+	21	0
MsWOX34	MYB	1105	1119	-	15	0
MsWOX34	ERF	1397	1410	-	14	0
MsWOX34	ERF	1430	1450	+	21	0
MsWOX34	MYB	1437	1451	-	15	0
MsWOX34	ERF	1448	1468	-	21	1
MsWOX34	ERF	1455	1468	+	14	0
MsWOX34	WRKY	1660	1678	-	19	0
MsWOX34	WRKY	1668	1678	+	11	0
MsWOX34	Dof	1723	1743	-	21	0
MsWOX34	BBR-BPC	1737	1757	-	21	1
MsWOX34	ERF	1804	1825	-	22	0
MsWOX34	C2H2	1843	1853	+	11	0
MsWOX34	ERF	1847	1867	+	21	1
MsWOX34	Dof	1851	1871	+	21	2
MsWOX34	Dof	1851	1871	-	21	0
MsWOX34	NAC	1879	1897	+	19	0
MsWOX34	NAC	1883	1897	-	15	0
MsWOX34	MYB	1884	1898	+	15	0
MsWOX34	AP2	1885	1905	+	21	1
MsWOX34	MYB	1905	1919	+	15	0
MsWOX34	ERF	1913	1927	+	15	1
MsWOX34	BBR-BPC	1918	1938	+	21	2
MsWOX34	AP2	1925	1944	-	20	0
MsWOX34	MIKC_MADS	1925	1945	+	21	0
MsWOX34	C2H2	1932	1942	+	11	1
MsWOX4	C2H2	39	53	-	15	0
MsWOX4	C2H2	44	58	+	15	0
MsWOX4	MYB	185	199	+	15	0
MsWOX4	C2H2	188	203	+	16	1
MsWOX4	NAC	292	303	-	12	0
MsWOX4	AP2	312	331	-	20	0
MsWOX4	MIKC_MADS	312	332	+	21	0
MsWOX4	MIKC_MADS	399	412	+	14	0
MsWOX4	AP2	500	519	+	20	0
MsWOX4	MIKC_MADS	501	521	-	21	0
MsWOX4	C2H2	568	575	-	8	0
MsWOX4	Dof	578	591	+	14	0
MsWOX4	Dof	579	599	-	21	0
MsWOX4	Dof	653	673	-	21	0
MsWOX4	Dof	852	861	-	10	0
MsWOX4	MYB	1054	1074	+	21	0
MsWOX4	ERF	1057	1076	+	20	1
MsWOX4	ERF	1059	1075	-	17	0
MsWOX4	MYB	1061	1075	-	15	1
MsWOX4	MYB	1096	1110	+	15	0
MsWOX4	WRKY	1111	1125	+	15	0
MsWOX4	ERF	1134	1154	+	21	0
MsWOX4	ERF	1136	1150	-	15	0
MsWOX4	MYB	1163	1181	+	19	0
MsWOX4	MYB	1164	1184	-	21	0
MsWOX4	Dof	1236	1256	+	21	0
MsWOX4	Dof	1237	1257	-	21	0
MsWOX4	AP2	1241	1260	-	20	1
MsWOX4	MIKC_MADS	1241	1261	+	21	0
MsWOX4	BBR-BPC	1242	1262	+	21	1
MsWOX4	MIKC_MADS	1246	1259	-	14	0
MsWOX4	BBR-BPC	1285	1305	-	21	0
MsWOX4	C2H2	1287	1302	-	16	1
MsWOX4	C2H2	1287	1303	+	17	0
MsWOX4	C2H2	1311	1321	+	11	0
MsWOX4	MIKC_MADS	1321	1341	+	21	0
MsWOX4	Dof	1321	1341	-	21	0
MsWOX4	Dof	1362	1380	-	19	0
MsWOX4	ERF	1367	1387	+	21	0
MsWOX4	MIKC_MADS	1370	1390	+	21	1
MsWOX4	MYB	1379	1399	+	21	2
MsWOX4	MYB	1390	1400	-	11	0
MsWOX4	Dof	1427	1447	+	21	0
MsWOX4	Dof	1428	1448	-	21	0
MsWOX4	C2H2	1441	1452	-	12	1
MsWOX4	Dof	1490	1510	+	21	0
MsWOX4	Dof	1491	1511	-	21	0
MsWOX4	AP2	1492	1511	-	20	1
MsWOX4	BBR-BPC	1497	1517	+	21	0
MsWOX4	NAC	1562	1578	+	17	0
MsWOX4	NAC	1562	1580	-	19	0
MsWOX4	NAC	1582	1593	+	12	0
MsWOX4	BBR-BPC	1584	1604	+	21	1
MsWOX4	AP2	1591	1610	-	20	0
MsWOX4	Dof	1598	1618	+	21	0
MsWOX4	Dof	1599	1619	-	21	0
MsWOX4	MIKC_MADS	1609	1620	-	12	1
MsWOX4	MIKC_MADS	1626	1639	-	14	0
MsWOX4	MIKC_MADS	1629	1649	+	21	0
MsWOX4	AP2	1631	1650	-	20	0
MsWOX4	MIKC_MADS	1664	1684	+	21	0
MsWOX4	MIKC_MADS	1690	1701	-	12	0
MsWOX4	MYB	1840	1860	+	21	0
MsWOX4	MYB	1846	1860	-	15	0
MsWOX4	bZIP	1854	1865	+	12	0
MsWOX4	MYB	1876	1886	+	11	0
MsWOX4	MIKC_MADS	1898	1918	-	21	0
MsWOX4	Dof	1899	1919	+	21	0
MsWOX4	Dof	1900	1920	-	21	0
MsWOX4	MIKC_MADS	1929	1949	+	21	0
MsWOX5	C2H2	143	154	+	12	0
MsWOX5	NAC	186	204	-	19	0
MsWOX5	bHLH	198	211	-	14	1
MsWOX5	MYB	207	225	+	19	0
MsWOX5	bZIP	357	368	+	12	0
MsWOX5	TCP	394	403	+	10	0
MsWOX5	WRKY	458	465	-	8	0
MsWOX5	MYB	513	527	+	15	0
MsWOX5	MYB	568	580	-	13	0
MsWOX5	MYB	574	588	+	15	0
MsWOX5	ERF	600	620	+	21	0
MsWOX5	ERF	605	621	-	17	0
MsWOX5	TCP	606	615	+	10	0
MsWOX5	ERF	660	680	+	21	0
MsWOX5	MYB	661	675	+	15	1
MsWOX5	ERF	665	681	-	17	0
MsWOX5	MIKC_MADS	691	703	-	13	0
MsWOX5	WRKY	702	709	-	8	1
MsWOX5	MYB	768	782	-	15	0
MsWOX5	MYB	929	943	-	15	0
MsWOX5	bHLH	945	952	+	8	0
MsWOX5	bHLH	945	952	-	8	0
MsWOX5	MYB	1025	1034	-	10	0
MsWOX5	MYB	1031	1045	+	15	0
MsWOX5	ERF	1043	1057	+	15	1
MsWOX5	ERF	1045	1059	-	15	0
MsWOX5	ERF	1089	1103	+	15	0
MsWOX5	ERF	1090	1104	-	15	0
MsWOX5	bZIP	1154	1171	+	18	0
MsWOX5	bZIP	1157	1174	-	18	0
MsWOX5	ERF	1232	1246	+	15	0
MsWOX5	bHLH	1233	1253	+	21	1
MsWOX5	C2H2	1236	1246	+	11	2
MsWOX5	C2H2	1236	1246	-	11	0
MsWOX5	bHLH	1239	1249	-	11	1
MsWOX5	TCP	1381	1391	-	11	0
MsWOX5	TCP	1382	1391	+	10	0
MsWOX5	MIKC_MADS	1447	1465	+	19	0
MsWOX5	MIKC_MADS	1450	1462	-	13	0
MsWOX5	MYB	1655	1669	+	15	0
MsWOX5	MYB	1655	1675	-	21	0
MsWOX5	ERF	1945	1959	-	15	0
MsWOX5	ERF	1946	1959	+	14	0
MsWOX6	WRKY	15	22	-	8	0
MsWOX6	MYB	26	40	+	15	0
MsWOX6	NAC	92	111	+	20	0
MsWOX6	ERF	112	132	+	21	0
MsWOX6	ERF	113	133	-	21	0
MsWOX6	TCP	143	162	+	20	0
MsWOX6	bZIP	184	191	+	8	0
MsWOX6	bZIP	184	191	-	8	0
MsWOX6	C2H2	248	263	-	16	0
MsWOX6	C2H2	248	264	+	17	0
MsWOX6	C2H2	346	357	-	12	0
MsWOX6	bHLH	786	793	+	8	0
MsWOX6	bHLH	786	793	-	8	0
MsWOX6	MIKC_MADS	862	882	-	21	0
MsWOX6	Dof	863	883	+	21	0
MsWOX6	C2H2	869	884	-	16	0
MsWOX6	C2H2	869	888	+	20	0
MsWOX6	MYB	972	982	-	11	0
MsWOX6	C2H2	1159	1178	-	20	0
MsWOX6	C2H2	1163	1178	+	16	0
MsWOX6	MIKC_MADS	1234	1254	+	21	0
MsWOX6	ERF	1240	1254	+	15	1
MsWOX6	ERF	1243	1256	-	14	0
MsWOX6	MYB	1251	1271	+	21	0
MsWOX6	WRKY	1269	1281	+	13	1
MsWOX6	WRKY	1269	1281	-	13	0
MsWOX6	C2H2	1278	1297	-	20	1
MsWOX6	WRKY	1384	1396	-	13	0
MsWOX6	WRKY	1386	1396	+	11	0
MsWOX6	AP2	1479	1498	+	20	0
MsWOX6	Dof	1485	1505	+	21	1
MsWOX6	BBR-BPC	1487	1507	-	21	0
MsWOX6	ERF	1513	1526	+	14	0
MsWOX6	Dof	1612	1632	+	21	0
MsWOX6	WRKY	1620	1632	-	13	0
MsWOX6	WRKY	1622	1632	+	11	0
MsWOX6	Dof	1686	1706	+	21	0
MsWOX6	AP2	1692	1711	-	20	0
MsWOX6	Dof	1692	1712	-	21	1
MsWOX6	MIKC_MADS	1698	1718	+	21	0
MsWOX6	bZIP	1733	1744	-	12	0
MsWOX6	ERF	1892	1912	-	21	0
MsWOX6	ERF	1893	1913	+	21	0
MsWOX6	MIKC_MADS	1915	1933	+	19	0
MsWOX6	MIKC_MADS	1915	1933	-	19	0
MsWOX6	WRKY	1918	1936	+	19	0
MsWOX6	WRKY	1922	1934	-	13	0
MsWOX6	AP2	1951	1970	-	20	0
MsWOX6	BBR-BPC	1955	1975	+	21	0
MsWOX6	MIKC_MADS	1955	1975	+	21	1
MsWOX6	BBR-BPC	1976	1996	+	21	0
MsWOX7	bZIP	3	17	+	15	0
MsWOX7	AP2	66	85	+	20	0
MsWOX7	C2H2	129	146	-	18	0
MsWOX7	C2H2	131	146	+	16	0
MsWOX7	AP2	192	206	+	15	0
MsWOX7	Dof	213	233	+	21	0
MsWOX7	AP2	215	234	-	20	0
MsWOX7	BBR-BPC	216	236	+	21	0
MsWOX7	MIKC_MADS	217	237	+	21	1
MsWOX7	Dof	219	239	-	21	0
MsWOX7	MIKC_MADS	224	237	-	14	1
MsWOX7	C2H2	311	330	-	20	0
MsWOX7	C2H2	315	330	+	16	0
MsWOX7	AP2	401	420	-	20	0
MsWOX7	BBR-BPC	401	421	+	21	0
MsWOX7	MIKC_MADS	401	421	+	21	1
MsWOX7	Dof	404	424	+	21	2
MsWOX7	Dof	405	425	-	21	0
MsWOX7	MIKC_MADS	413	426	-	14	1
MsWOX7	Dof	513	522	+	10	0
MsWOX7	bZIP	536	547	+	12	0
MsWOX7	MYB	580	598	+	19	0
MsWOX7	MYB	581	601	-	21	0
MsWOX7	MYB	634	648	+	15	0
MsWOX7	AP2	647	666	-	20	0
MsWOX7	Dof	648	668	+	21	0
MsWOX7	MIKC_MADS	650	670	+	21	1
MsWOX7	ERF	793	806	-	14	0
MsWOX7	ERF	797	806	+	10	0
MsWOX7	MYB	808	822	-	15	0
MsWOX7	MIKC_MADS	1006	1019	-	14	0
MsWOX7	MYB	1013	1027	-	15	1
MsWOX7	C2H2	1039	1050	+	12	0
MsWOX7	ERF	1044	1058	-	15	0
MsWOX7	ERF	1046	1062	+	17	0
MsWOX7	MIKC_MADS	1101	1121	-	21	0
MsWOX7	MIKC_MADS	1137	1155	-	19	0
MsWOX7	MIKC_MADS	1140	1152	+	13	0
MsWOX7	C2H2	1152	1163	-	12	0
MsWOX7	AP2	1167	1181	+	15	0
MsWOX7	NAC	1174	1190	+	17	1
MsWOX7	BBR-BPC	1182	1202	+	21	2
MsWOX7	AP2	1189	1208	-	20	0
MsWOX7	MIKC_MADS	1191	1211	+	21	0
MsWOX7	Dof	1198	1218	+	21	1
MsWOX7	AP2	1241	1260	-	20	0
MsWOX7	MIKC_MADS	1244	1264	+	21	0
MsWOX7	BBR-BPC	1245	1265	+	21	1
MsWOX7	MYB	1281	1291	+	11	0
MsWOX7	MIKC_MADS	1331	1351	+	21	0
MsWOX7	MIKC_MADS	1340	1358	-	19	0
MsWOX7	BBR-BPC	1389	1409	+	21	0
MsWOX7	AP2	1394	1413	-	20	0
MsWOX7	MIKC_MADS	1395	1415	+	21	0
MsWOX7	NAC	1399	1417	+	19	1
MsWOX7	NAC	1399	1417	-	19	0
MsWOX7	MYB	1410	1424	+	15	0
MsWOX7	MYB	1449	1461	+	13	0
MsWOX7	ERF	1451	1460	-	10	0
MsWOX7	ERF	1451	1464	+	14	0
MsWOX7	MYB	1532	1550	-	19	0
MsWOX7	AP2	1570	1589	-	20	0
MsWOX7	MIKC_MADS	1579	1592	-	14	1
MsWOX7	MIKC_MADS	1660	1678	-	19	0
MsWOX7	MIKC_MADS	1662	1680	+	19	0
MsWOX7	AP2	1662	1681	+	20	1
MsWOX7	Dof	1670	1690	+	21	2
MsWOX7	MYB	1679	1693	+	15	3
MsWOX7	MYB	1684	1698	-	15	0
MsWOX7	C2H2	1753	1763	+	11	0
MsWOX7	MIKC_MADS	1850	1864	+	15	0
MsWOX7	MIKC_MADS	1932	1950	+	19	0
MsWOX7	MIKC_MADS	1932	1950	-	19	0
MsWOX7	Dof	1935	1955	-	21	1
MsWOX8	bHLH	67	80	-	14	0
MsWOX8	bHLH	68	78	+	11	0
MsWOX8	bHLH	125	138	-	14	0
MsWOX8	bHLH	126	136	+	11	0
MsWOX8	C2H2	197	208	+	12	0
MsWOX8	MYB	282	292	-	11	0
MsWOX8	MYB	283	301	+	19	0
MsWOX8	TCP	492	521	-	30	0
MsWOX8	TCP	508	537	+	30	0
MsWOX8	ERF	509	528	+	20	1
MsWOX8	ERF	510	531	-	22	0
MsWOX8	C2H2	518	532	+	15	0
MsWOX8	C2H2	519	533	-	15	0
MsWOX8	WRKY	520	538	-	19	1
MsWOX8	WRKY	522	532	+	11	0
MsWOX8	C2H2	541	551	+	11	0
MsWOX8	WRKY	585	603	-	19	0
MsWOX8	WRKY	596	603	+	8	0
MsWOX8	MYB	693	705	+	13	0
MsWOX8	MYB	695	705	-	11	0
MsWOX8	bZIP	745	759	-	15	0
MsWOX8	bZIP	746	755	+	10	0
MsWOX8	ERF	746	760	+	15	1
MsWOX8	MYB	750	770	+	21	2
MsWOX8	ERF	751	765	-	15	0
MsWOX8	BBR-BPC	761	781	+	21	0
MsWOX8	MIKC_MADS	764	784	+	21	1
MsWOX8	AP2	768	787	-	20	0
MsWOX8	NAC	830	848	-	19	0
MsWOX8	Dof	883	896	+	14	0
MsWOX8	TCP	890	909	+	20	1
MsWOX8	TCP	899	918	-	20	0
MsWOX8	ERF	921	935	+	15	0
MsWOX8	Dof	924	944	+	21	1
MsWOX8	MYB	970	990	+	21	0
MsWOX8	Dof	988	1008	+	21	1
MsWOX8	Dof	988	1008	-	21	0
MsWOX8	AP2	989	1008	-	20	1
MsWOX8	MIKC_MADS	990	1010	+	21	0
MsWOX8	WRKY	1075	1088	+	14	0
MsWOX8	WRKY	1077	1087	-	11	0
MsWOX8	NAC	1220	1238	-	19	0
MsWOX8	MYB	1224	1233	-	10	1
MsWOX8	C2H2	1270	1277	+	8	0
MsWOX8	Dof	1452	1472	+	21	0
MsWOX8	Dof	1461	1481	-	21	0
MsWOX8	bHLH	1507	1521	-	15	0
MsWOX8	bHLH	1507	1527	+	21	0
MsWOX8	C2H2	1655	1662	-	8	0
MsWOX8	NAC	1704	1722	-	19	0
MsWOX8	BBR-BPC	1733	1753	-	21	0
MsWOX8	MYB	1738	1756	-	19	1
MsWOX8	MIKC_MADS	1774	1794	-	21	0
MsWOX8	Dof	1782	1802	+	21	0
MsWOX8	Dof	1788	1808	-	21	0
MsWOX8	TCP	1827	1856	-	30	0
MsWOX8	ERF	1832	1852	-	21	1
MsWOX8	ERF	1836	1850	+	15	0
MsWOX8	TCP	1836	1855	+	20	1
MsWOX8	AP2	1839	1859	-	21	0
MsWOX8	MYB	1883	1903	+	21	0
MsWOX8	ERF	1887	1906	+	20	1
MsWOX8	MYB	1891	1903	-	13	0
MsWOX8	ERF	1891	1907	-	17	1
MsWOX8	MIKC_MADS	1907	1919	+	13	0
MsWOX8	Dof	1909	1918	+	10	1
MsWOX9	bZIP	43	57	+	15	0
MsWOX9	bZIP	43	57	-	15	0
MsWOX9	NAC	91	105	+	15	0
MsWOX9	ERF	101	121	+	21	1
MsWOX9	ERF	103	117	-	15	0
MsWOX9	WRKY	131	143	+	13	0
MsWOX9	ERF	159	173	-	15	0
MsWOX9	bHLH	195	205	-	11	0
MsWOX9	ERF	220	233	-	14	0
MsWOX9	C2H2	276	286	-	11	0
MsWOX9	MYB	387	401	-	15	0
MsWOX9	MYB	415	429	+	15	0
MsWOX9	MYB	419	439	-	21	0
MsWOX9	ERF	500	521	-	22	0
MsWOX9	bZIP	597	608	-	12	0
MsWOX9	bZIP	615	629	-	15	0
MsWOX9	AP2	661	680	-	20	0
MsWOX9	MIKC_MADS	667	687	+	21	0
MsWOX9	bZIP	702	713	-	12	0
MsWOX9	MYB	874	894	+	21	0
MsWOX9	MYB	898	918	+	21	0
MsWOX9	MYB	904	918	-	15	0
MsWOX9	Dof	918	938	+	21	0
MsWOX9	MIKC_MADS	923	943	-	21	0
MsWOX9	Dof	927	947	-	21	1
MsWOX9	MYB	949	963	-	15	0
MsWOX9	NAC	976	987	-	12	0
MsWOX9	MYB	1033	1053	-	21	0
MsWOX9	bZIP	1123	1137	+	15	0
MsWOX9	bZIP	1123	1137	-	15	0
MsWOX9	MIKC_MADS	1137	1157	-	21	0
[truncated: 24 more rows]
